# Supplementary material for: Climate change creates rapid species turnover in montane communities
Source: Ecol Evol. 2015 May 25;5(12):2340–7. doi: 10.1002/ece3.1518 (PMC4475367; doi:10.1002/ece3.1518)
Supplement: Appendix S1 — Data and calculations from Chen (4). [file ece30005-2340-sd1.xlsx]

## Sheet: metadata
Data from Chen (2011)
Data on species' presence/absence are analyzed at the stations at which they were captured, rather than in 100m bands, as this matched the scale at which the original data were collected.
Species codes are taken from the first two letters of the Genus name and the first two letters of the species name

## Sheet: data
Similarity		Elevation
			Sare	Ozfa	Ozap	Ozsu	Noan	Heur	Pila	Piru	Pita	Piru	Iolu	Ioer	Iovi	Ioru	Dial	Tara	Mivi	Papo	Dopl	Dolu	Dopu	Agsu	Orsub	Orsuc	Eudi	Spap	Coal	Thcu	Pefa	Idbe	Idst	Mawa	Math	Bean	Cotu	Coor	Tipu	Sydi	Cyhi	Cylo	Cyca	Cydi	Peab	Orcn	Prbo	Prpl	Scvo
		Station 1	1	1	1	1	1	1	0	1	1	0	1	1	0	1	1	1	0	0	0	0	0	1	0	0	0	1	0	0	1	0	0	0	0	0	1	1	0	0	1	0	1	0	0	0	1	1	0
		Station 1	0	0	0	0	0	0	0	1	0	1	1	1	0	0	1	1	0	1	0	0	0	0	0	0	0	0	0	0	1	0	0	1	0	1	1	0	0	0	0	0	0	0	0	0	0	1	0
0.284314
	58	T1 only	1	1	1	1	1	1	0	0	1	0	0	0	0	1	0	0	0	0	0	0	0	1	0	0	0	1	0	0	0	0	0	0	0	0	0	1	0	0	1	0	1	0	0	0	1	0	0
	15	T2 only	0	0	0	0	0	0	0	0	0	1	0	0	0	0	0	0	0	1	0	0	0	0	0	0	0	0	0	0	0	0	0	1	0	1	0	0	0	0	0	0	0	0	0	0	0	0	0
	29	Shared	0	0	0	0	0	0	0	1	0	0	1	1	0	0	1	1	0	0	0	0	0	0	0	0	0	0	0	0	1	0	0	0	0	0	1	0	0	0	0	0	0	0	0	0	0	1	0
			Sare	Ozfa	Ozap	Ozsu	Noan	Heur	Pila	Piru	Pita	Piru	Iolu	Ioer	Iovi	Ioru	Dial	Tara	Mivi	Papo	Dopl	Dolu	Dopu	Agsu	Orsub	Orsuc	Eudi	Spap	Coal	Thcu	Pefa	Idbe	Idst	Mawa	Math	Bean	Cotu	Coor	Tipu	Sydi	Cyhi	Cylo	Cyca	Cydi	Peab	Orcn	Prbo	Prpl	Scvo
		Station 2	1	1	1	1	1	1	0	1	1	0	1	1	1	1	1	1	1	0	1	1	0	1	1	1	0	1	1	1	1	0	0	1	0	1	1	1	1	0	1	1	1	1	1	0	1	0	1
		Station 2	1	0	1	1	1	1	0	1	0	0	1	1	0	0	1	1	0	0	0	0	0	0	0	0	1	0	1	1	1	0	0	0	0	0	1	1	0	0	0	0	1	0	1	0	0	0	0
0.525316
	68	T1 only	0	1	0	0	0	0	0	0	1	0	0	0	1	1	0	0	1	0	1	1	0	1	1	1	0	1	0	0	0	0	0	1	0	1	0	0	1	0	1	1	0	1	0	0	1	0	1
	7	T2 only	0	0	0	0	0	0	0	0	0	0	0	0	0	0	0	0	0	0	0	0	0	0	0	0	1	0	0	0	0	0	0	0	0	0	0	0	0	0	0	0	0	0	0	0	0	0	0
	83	Shared	1	0	1	1	1	1	0	1	0	0	1	1	0	0	1	1	0	0	0	0	0	0	0	0	0	0	1	1	1	0	0	0	0	0	1	1	0	0	0	0	1	0	1	0	0	0	0
			Sare	Ozfa	Ozap	Ozsu	Noan	Heur	Pila	Piru	Pita	Piru	Iolu	Ioer	Iovi	Ioru	Dial	Tara	Mivi	Papo	Dopl	Dolu	Dopu	Agsu	Orsub	Orsuc	Eudi	Spap	Coal	Thcu	Pefa	Idbe	Idst	Mawa	Math	Bean	Cotu	Coor	Tipu	Sydi	Cyhi	Cylo	Cyca	Cydi	Peab	Orcn	Prbo	Prpl	Scvo
		Station 3	1	1	1	1	1	1	0	1	1	0	1	1	1	1	1	1	1	0	1	1	0	1	1	1	1	1	1	1	1	0	0	0	0	1	1	1	1	0	1	1	1	1	1	0	1	0	1
		Station 3	1	0	1	1	1	1	0	1	0	0	1	1	0	0	1	1	0	0	0	0	0	0	0	0	1	1	1	1	1	0	0	0	0	0	0	0	0	0	0	0	0	1	1	0	0	0	0
0.52
	64	T1 only	0	1	0	0	0	0	0	0	1	0	0	0	1	1	0	0	1	0	1	1	0	1	1	1	0	0	0	0	0	0	0	0	0	1	1	1	1	0	1	1	1	0	0	0	1	0	1
	8	T2 only	0	0	0	0	0	0	0	0	0	0	0	0	0	0	0	0	0	0	0	0	0	0	0	0	0	0	0	0	0	0	0	0	0	0	0	0	0	0	0	0	0	0	0	0	0	0	0
	78	Shared	1	0	1	1	1	1	0	1	0	0	1	1	0	0	1	1	0	0	0	0	0	0	0	0	1	1	1	1	1	0	0	0	0	0	0	0	0	0	0	0	0	1	1	0	0	0	0
			Sare	Ozfa	Ozap	Ozsu	Noan	Heur	Pila	Piru	Pita	Piru	Iolu	Ioer	Iovi	Ioru	Dial	Tara	Mivi	Papo	Dopl	Dolu	Dopu	Agsu	Orsub	Orsuc	Eudi	Spap	Coal	Thcu	Pefa	Idbe	Idst	Mawa	Math	Bean	Cotu	Coor	Tipu	Sydi	Cyhi	Cylo	Cyca	Cydi	Peab	Orcn	Prbo	Prpl	Scvo
		Station 4	1	1	1	1	1	1	0	1	1	0	1	0	1	1	1	1	1	0	1	1	0	1	1	1	1	1	1	1	1	0	0	0	1	1	1	1	1	1	1	1	1	1	1	1	1	0	1
		Station 4	1	0	1	1	0	1	0	1	0	0	1	1	0	0	1	1	0	0	0	0	0	1	0	0	1	1	1	1	1	0	0	0	0	0	0	0	1	0	0	1	0	0	1	0	0	0	0
0.531646
	65	T1 only	0	1	0	0	1	0	0	0	1	0	0	0	1	1	0	0	1	0	1	1	0	0	1	1	0	0	0	0	0	0	0	0	1	1	1	1	0	1	1	0	1	1	0	1	1	0	1
	9	T2 only	0	0	0	0	0	0	0	0	0	0	0	1	0	0	0	0	0	0	0	0	0	0	0	0	0	0	0	0	0	0	0	0	0	0	0	0	0	0	0	0	0	0	0	0	0	0	0
	84	Shared	1	0	1	1	0	1	0	1	0	0	1	0	0	0	1	1	0	0	0	0	0	1	0	0	1	1	1	1	1	0	0	0	0	0	0	0	1	0	0	1	0	0	1	0	0	0	0
			Sare	Ozfa	Ozap	Ozsu	Noan	Heur	Pila	Piru	Pita	Piru	Iolu	Ioer	Iovi	Ioru	Dial	Tara	Mivi	Papo	Dopl	Dolu	Dopu	Agsu	Orsub	Orsuc	Eudi	Spap	Coal	Thcu	Pefa	Idbe	Idst	Mawa	Math	Bean	Cotu	Coor	Tipu	Sydi	Cyhi	Cylo	Cyca	Cydi	Peab	Orcn	Prbo	Prpl	Scvo
		Station 5	1	1	1	1	1	1	1	0	1	1	1	0	1	1	1	1	1	1	1	1	0	1	1	1	1	1	1	1	1	1	1	0	0	1	0	1	1	0	1	1	1	0	1	1	1	0	0
		Station 5	1	1	1	1	0	1	1	1	1	0	1	1	1	1	1	1	1	0	1	1	1	0	0	1	1	1	1	1	1	0	0	0	1	0	0	0	0	0	1	1	0	0	1	1	1	0	1
0.657609
	38	T1 only	0	0	0	0	1	0	0	0	0	1	0	0	0	0	0	0	0	1	0	0	0	1	1	0	0	0	0	0	0	1	1	0	0	1	0	1	1	0	0	0	1	0	0	0	0	0	0
	25	T2 only	0	0	0	0	0	0	0	1	0	0	0	1	0	0	0	0	0	0	0	0	1	0	0	0	0	0	0	0	0	0	0	0	1	0	0	0	0	0	0	0	0	0	0	0	0	0	1
	121	Shared	1	1	1	1	0	1	1	0	1	0	1	0	1	1	1	1	1	0	1	1	0	0	0	1	1	1	1	1	1	0	0	0	0	0	0	0	0	0	1	1	0	0	1	1	1	0	0
			Sare	Ozfa	Ozap	Ozsu	Noan	Heur	Pila	Piru	Pita	Piru	Iolu	Ioer	Iovi	Ioru	Dial	Tara	Mivi	Papo	Dopl	Dolu	Dopu	Agsu	Orsub	Orsuc	Eudi	Spap	Coal	Thcu	Pefa	Idbe	Idst	Mawa	Math	Bean	Cotu	Coor	Tipu	Sydi	Cyhi	Cylo	Cyca	Cydi	Peab	Orcn	Prbo	Prpl	Scvo
		Station 6	1	0	0	1	0	0	1	0	0	1	1	0	0	0	1	1	0	0	1	0	1	0	0	0	1	0	0	0	1	0	1	0	0	0	0	0	0	0	1	1	1	0	1	1	0	0	0
		Station 6	0	0	0	1	0	0	0	0	0	0	0	0	1	0	1	1	1	0	0	0	0	0	1	0	1	0	1	1	0	1	0	0	0	0	0	0	0	1	1	1	0	0	1	1	1	0	0
0.590551
	22	T1 only	1	0	0	0	0	0	1	0	0	1	1	0	0	0	0	0	0	0	1	0	1	0	0	0	0	0	0	0	1	0	1	0	0	0	0	0	0	0	0	0	1	0	0	0	0	0	0
	30	T2 only	0	0	0	0	0	0	0	0	0	0	0	0	1	0	0	0	1	0	0	0	0	0	1	0	0	0	1	1	0	1	0	0	0	0	0	0	0	1	0	0	0	0	0	0	1	0	0
	75	Shared	0	0	0	1	0	0	0	0	0	0	0	0	0	0	1	1	0	0	0	0	0	0	0	0	1	0	0	0	0	0	0	0	0	0	0	0	0	0	1	1	0	0	1	1	0	0	0
			Sare	Ozfa	Ozap	Ozsu	Noan	Heur	Pila	Piru	Pita	Piru	Iolu	Ioer	Iovi	Ioru	Dial	Tara	Mivi	Papo	Dopl	Dolu	Dopu	Agsu	Orsub	Orsuc	Eudi	Spap	Coal	Thcu	Pefa	Idbe	Idst	Mawa	Math	Bean	Cotu	Coor	Tipu	Sydi	Cyhi	Cylo	Cyca	Cydi	Peab	Orcn	Prbo	Prpl	Scvo
		Station 7	1	0	0	0	0	0	0	0	0	0	0	0	0	0	1	1	0	0	1	0	0	0	0	0	0	0	0	0	0	0	0	0	0	0	0	0	0	0	1	1	1	0	0	0	0	0	0
		Station 7	0	0	0	0	0	0	0	0	0	0	0	0	0	0	0	0	0	0	0	0	0	0	0	0	0	0	1	0	0	0	1	0	0	0	0	0	0	0	1	0	0	0	1	1	1	0	0
0.453488
	19	T1 only	1	0	0	0	0	0	0	0	0	0	0	0	0	0	1	1	0	0	1	0	0	0	0	0	0	0	0	0	0	0	0	0	0	0	0	0	0	0	0	1	1	0	0	0	0	0	0
	28	T2 only	0	0	0	0	0	0	0	0	0	0	0	0	0	0	0	0	0	0	0	0	0	0	0	0	0	0	1	0	0	0	1	0	0	0	0	0	0	0	0	0	0	0	1	1	1	0	0
	39	Shared	0	0	0	0	0	0	0	0	0	0	0	0	0	0	0	0	0	0	0	0	0	0	0	0	0	0	0	0	0	0	0	0	0	0	0	0	0	0	1	0	0	0	0	0	0	0	0
			Sare	Ozfa	Ozap	Ozsu	Noan	Heur	Pila	Piru	Pita	Piru	Iolu	Ioer	Iovi	Ioru	Dial	Tara	Mivi	Papo	Dopl	Dolu	Dopu	Agsu	Orsub	Orsuc	Eudi	Spap	Coal	Thcu	Pefa	Idbe	Idst	Mawa	Math	Bean	Cotu	Coor	Tipu	Sydi	Cyhi	Cylo	Cyca	Cydi	Peab	Orcn	Prbo	Prpl	Scvo
		Station 8	0	0	0	0	0	0	0	0	0	0	0	0	0	0	0	0	0	0	0	0	0	0	0	0	0	0	0	0	0	0	0	0	0	0	0	0	0	0	0	0	0	0	0	0	0	0	0
		Station 8	0	0	0	0	0	0	0	0	0	0	0	0	0	0	0	0	0	0	0	0	0	0	0	0	0	0	0	0	0	0	0	0	0	0	0	0	0	0	0	0	0	0	0	0	0	0	0
0.833333
	0	T1 only	0	0	0	0	0	0	0	0	0	0	0	0	0	0	0	0	0	0	0	0	0	0	0	0	0	0	0	0	0	0	0	0	0	0	0	0	0	0	0	0	0	0	0	0	0	0	0
	2	T2 only	0	0	0	0	0	0	0	0	0	0	0	0	0	0	0	0	0	0	0	0	0	0	0	0	0	0	0	0	0	0	0	0	0	0	0	0	0	0	0	0	0	0	0	0	0	0	0
	10	Shared	0	0	0	0	0	0	0	0	0	0	0	0	0	0	0	0	0	0	0	0	0	0	0	0	0	0	0	0	0	0	0	0	0	0	0	0	0	0	0	0	0	0	0	0	0	0	0
			Sare	Ozfa	Ozap	Ozsu	Noan	Heur	Pila	Piru	Pita	Piru	Iolu	Ioer	Iovi	Ioru	Dial	Tara	Mivi	Papo	Dopl	Dolu	Dopu	Agsu	Orsub	Orsuc	Eudi	Spap	Coal	Thcu	Pefa	Idbe	Idst	Mawa	Math	Bean	Cotu	Coor	Tipu	Sydi	Cyhi	Cylo	Cyca	Cydi	Peab	Orcn	Prbo	Prpl	Scvo
		Station 9	0	0	0	0	0	0	0	0	0	0	0	0	0	0	0	0	0	0	0	0	0	0	0	0	0	0	0	0	0	0	0	0	0	0	0	0	0	0	0	0	0	0	0	0	0	0	0
		Station 9	0	0	0	0	0	0	0	0	0	0	0	0	0	0	0	0	0	0	0	0	0	0	0	0	0	0	0	0	0	0	0	0	0	0	0	0	0	0	0	0	0	0	0	0	0	0	0
0.8
	0	T1 only	0	0	0	0	0	0	0	0	0	0	0	0	0	0	0	0	0	0	0	0	0	0	0	0	0	0	0	0	0	0	0	0	0	0	0	0	0	0	0	0	0	0	0	0	0	0	0
	2	T2 only	0	0	0	0	0	0	0	0	0	0	0	0	0	0	0	0	0	0	0	0	0	0	0	0	0	0	0	0	0	0	0	0	0	0	0	0	0	0	0	0	0	0	0	0	0	0	0
	8	Shared	0	0	0	0	0	0	0	0	0	0	0	0	0	0	0	0	0	0	0	0	0	0	0	0	0	0	0	0	0	0	0	0	0	0	0	0	0	0	0	0	0	0	0	0	0	0	0
			Sare	Ozfa	Ozap	Ozsu	Noan	Heur	Pila	Piru	Pita	Piru	Iolu	Ioer	Iovi	Ioru	Dial	Tara	Mivi	Papo	Dopl	Dolu	Dopu	Agsu	Orsub	Orsuc	Eudi	Spap	Coal	Thcu	Pefa	Idbe	Idst	Mawa	Math	Bean	Cotu	Coor	Tipu	Sydi	Cyhi	Cylo	Cyca	Cydi	Peab	Orcn	Prbo	Prpl	Scvo
		Station 10	0	0	0	0	0	0	0	0	0	0	0	0	0	0	0	0	0	0	0	0	0	0	0	0	0	0	0	0	0	0	0	0	0	0	0	0	0	0	0	0	0	0	0	0	0	0	0
		Station 10	0	0	0	0	0	0	0	0	0	0	0	0	0	0	0	0	0	0	0	0	0	0	0	0	0	0	0	0	0	0	0	0	0	0	0	0	0	0	0	0	0	0	0	0	0	0	0
0.428571
	2	T1 only	0	0	0	0	0	0	0	0	0	0	0	0	0	0	0	0	0	0	0	0	0	0	0	0	0	0	0	0	0	0	0	0	0	0	0	0	0	0	0	0	0	0	0	0	0	0	0
	2	T2 only	0	0	0	0	0	0	0	0	0	0	0	0	0	0	0	0	0	0	0	0	0	0	0	0	0	0	0	0	0	0	0	0	0	0	0	0	0	0	0	0	0	0	0	0	0	0	0
	3	Shared	0	0	0	0	0	0	0	0	0	0	0	0	0	0	0	0	0	0	0	0	0	0	0	0	0	0	0	0	0	0	0	0	0	0	0	0	0	0	0	0	0	0	0	0	0	0	0
[truncated: 161 more columns]
