# Supplementary material for: Climate change creates rapid species turnover in montane communities
Source: Ecol Evol. 2015 May 25;5(12):2340–7. doi: 10.1002/ece3.1518 (PMC4475367; doi:10.1002/ece3.1518)
Supplement: Appendix S2 — Data and calculations from Forero-Medina et al. (12). [file ece30005-2340-sd2.xlsx]

## Sheet: metadata
Data from Forero-Medina et al. (2011)
Data on species' presence/absence are analyzed at the stations at which they were captured, rather than in 100m bands, as this matched the scale at which the original data were collected.
Species codes are taken from the first two letters of the Genus name and the first two letters of the species name

## Sheet: data
Similarity		Elevation
			Adme	Agki	Arbr	Aude	Baco	Batr	Catr	Cadr	Ceni	Cese	Chop	Chca	Coco	Coca	Dica	Digl	Dipi	Dolu	Dyme	Enle	Euxa	Glsp	Haau	Hebr	Hele	Hele	Iran	Knpo	Leca	Leco	Miol	Mist	Myce	Myor	Mysc	Ocun	Ocpu	Phsu	Pher	Phve	Pich	Piri	Plmy	Prbr	Pyci	Sere	Syru
		690m	0	0	0	0	0	0	1	0	0	1	0	1	0	0	0	0	1	0	0	0	0	1	0	0	0	0	0	0	0	1	1	0	0	0	0	0	0	1	0	0	1	0	0	0	0	1	0
		690m	0	0	0	0	0	0	0	0	0	1	0	0	0	0	0	0	1	0	0	0	1	1	0	0	0	0	0	0	0	1	1	1	0	0	0	0	0	1	0	0	1	0	0	0	0	1	0
0.714286
	2	T1 only	0	0	0	0	0	0	1	0	0	0	0	1	0	0	0	0	0	0	0	0	0	0	0	0	0	0	0	0	0	0	0	0	0	0	0	0	0	0	0	0	0	0	0	0	0	0	0
	2	T2 only	0	0	0	0	0	0	0	0	0	0	0	0	0	0	0	0	0	0	0	0	1	0	0	0	0	0	0	0	0	0	0	1	0	0	0	0	0	0	0	0	0	0	0	0	0	0	0
	10	Shared	0	0	0	0	0	0	0	0	0	1	0	0	0	0	0	0	1	0	0	0	0	1	0	0	0	0	0	0	0	1	1	0	0	0	0	0	0	1	0	0	1	0	0	0	0	1	0
			Adme	Agki	Arbr	Aude	Baco	Batr	Catr	Cadr	Ceni	Cese	Chop	Chca	Coco	Coca	Dica	Digl	Dipi	Dolu	Dyme	Enle	Euxa	Glsp	Haau	Hebr	Hele	Hele	Iran	Knpo	Leca	Leco	Miol	Mist	Myce	Myor	Mysc	Ocun	Ocpu	Phsu	Pher	Phve	Pich	Piri	Plmy	Prbr	Pyci	Sere	Syru
		1310m	1	0	1	1	1	1	1	1	1	0	0	0	1	1	1	0	1	1	1	1	1	1	1	1	1	0	1	0	1	0	1	1	0	1	1	1	0	0	1	0	0	1	1	1	0	0	1
		1310m	1	0	1	1	1	1	1	1	0	0	0	1	0	1	0	0	1	0	1	0	1	1	0	1	1	0	1	0	1	0	1	1	0	1	1	0	0	0	1	0	0	0	1	0	0	0	1
0.692308
	10	T1 only	0	0	0	0	0	0	0	0	1	0	0	0	1	0	1	0	0	1	0	1	0	0	1	0	0	0	0	0	0	0	0	0	0	0	0	1	0	0	0	0	0	1	0	1	0	0	0
	2	T2 only	0	0	0	0	0	0	0	0	0	0	0	1	0	0	0	0	0	0	0	0	0	0	0	0	0	0	0	0	0	0	0	0	0	0	0	0	0	0	0	0	0	0	0	0	0	0	0
	27	Shared	1	0	1	1	1	1	1	1	0	0	0	0	0	1	0	0	1	0	1	0	1	1	0	1	1	0	1	0	1	0	1	1	0	1	1	0	0	0	1	0	0	0	1	0	0	0	1
			Adme	Agki	Arbr	Aude	Baco	Batr	Catr	Cadr	Ceni	Cese	Chop	Chca	Coco	Coca	Dica	Digl	Dipi	Dolu	Dyme	Enle	Euxa	Glsp	Haau	Hebr	Hele	Hele	Iran	Knpo	Leca	Leco	Miol	Mist	Myce	Myor	Mysc	Ocun	Ocpu	Phsu	Pher	Phve	Pich	Piri	Plmy	Prbr	Pyci	Sere	Syru
		1570m	1	0	0	0	1	1	0	1	0	0	0	0	1	1	1	1	1	1	0	1	1	0	1	0	1	1	1	0	1	0	0	1	1	1	1	0	0	0	1	0	0	1	1	1	1	0	1
		1570m	1	1	1	0	1	1	1	1	1	0	0	0	1	1	0	0	1	0	1	1	1	1	1	1	1	1	1	0	1	0	1	1	0	1	1	1	0	0	0	0	0	1	1	1	0	0	1
0.619048
	6	T1 only	0	0	0	0	0	0	0	0	0	0	0	0	0	0	1	1	0	1	0	0	0	0	0	0	0	0	0	0	0	0	0	0	1	0	0	0	0	0	1	0	0	0	0	0	1	0	0
	10	T2 only	0	1	1	0	0	0	1	0	1	0	0	0	0	0	0	0	0	0	1	0	0	1	0	1	0	0	0	0	0	0	1	0	0	0	0	1	0	0	0	0	0	0	0	0	0	0	0
	26	Shared	1	0	0	0	1	1	0	1	0	0	0	0	1	1	0	0	1	0	0	1	1	0	1	0	1	1	1	0	1	0	0	1	0	1	1	0	0	0	0	0	0	1	1	1	0	0	1
			Adme	Agki	Arbr	Aude	Baco	Batr	Catr	Cadr	Ceni	Cese	Chop	Chca	Coco	Coca	Dica	Digl	Dipi	Dolu	Dyme	Enle	Euxa	Glsp	Haau	Hebr	Hele	Hele	Iran	Knpo	Leca	Leco	Miol	Mist	Myce	Myor	Mysc	Ocun	Ocpu	Phsu	Pher	Phve	Pich	Piri	Plmy	Prbr	Pyci	Sere	Syru
		1970m	1	0	0	0	1	0	0	1	0	0	1	0	1	0	1	1	0	1	0	0	1	0	1	0	1	1	1	1	0	0	0	1	1	0	0	0	1	0	0	1	0	1	0	1	1	0	1
		1970m	1	1	0	0	1	0	0	0	0	0	1	0	1	0	1	1	0	1	0	1	1	0	1	0	0	1	1	1	0	0	1	1	1	0	0	0	1	0	0	1	0	1	0	1	1	0	1
0.733333
	5	T1 only	0	0	0	0	0	0	0	1	0	0	0	0	0	0	0	0	0	0	0	0	0	0	0	0	1	0	0	0	0	0	0	0	0	0	0	0	0	0	0	0	0	0	0	0	0	0	0
	3	T2 only	0	1	0	0	0	0	0	0	0	0	0	0	0	0	0	0	0	0	0	1	0	0	0	0	0	0	0	0	0	0	1	0	0	0	0	0	0	0	0	0	0	0	0	0	0	0	0
	22	Shared	1	0	0	0	1	0	0	0	0	0	1	0	1	0	1	1	0	1	0	0	1	0	1	0	0	1	1	1	0	0	0	1	1	0	0	0	1	0	0	1	0	1	0	1	1	0	1
			Adme	Agki	Arbr	Aude	Baco	Batr	Catr	Cadr	Ceni	Cese	Chop	Chca	Coco	Coca	Dica	Digl	Dipi	Dolu	Dyme	Enle	Euxa	Glsp	Haau	Hebr	Hele	Hele	Iran	Knpo	Leca	Leco	Miol	Mist	Myce	Myor	Mysc	Ocun	Ocpu	Phsu	Pher	Phve	Pich	Piri	Plmy	Prbr	Pyci	Sere	Syru
		2220m	1	1	0	0	1	0	0	1	0	0	1	0	1	0	1	1	0	1	0	0	1	0	1	0	1	0	1	1	0	0	0	1	1	0	0	0	1	0	0	1	0	1	0	1	0	0	1
		2220m	1	1	0	0	1	0	0	0	0	0	1	0	1	0	1	1	0	1	0	1	0	0	1	0	0	1	1	0	0	0	1	1	1	0	0	0	1	0	0	1	0	1	0	1	1	0	1
0.655172
	5	T1 only	0	0	0	0	0	0	0	1	0	0	0	0	0	0	0	0	0	0	0	0	1	0	0	0	1	0	0	1	0	0	0	0	0	0	0	0	0	0	0	0	0	0	0	0	0	0	0
	5	T2 only	0	0	0	0	0	0	0	0	0	0	0	0	0	0	0	0	0	0	0	1	0	0	0	0	0	1	0	0	0	0	1	0	0	0	0	0	0	0	0	0	0	0	0	0	1	0	0
	19	Shared	1	1	0	0	1	0	0	0	0	0	1	0	1	0	1	1	0	1	0	0	0	0	1	0	0	0	1	0	0	0	0	1	1	0	0	0	1	0	0	1	0	1	0	1	0	0	1
[truncated: 8 more columns]
