# Supplementary material for: Climate change creates rapid species turnover in montane communities
Source: Ecol Evol. 2015 May 25;5(12):2340–7. doi: 10.1002/ece3.1518 (PMC4475367; doi:10.1002/ece3.1518)
Supplement: Appendix S3 — Data and calculations from Freeman and Freeman (2011). [file ece30005-2340-sd3.xlsx]

## Sheet: metadata
Data from Freeman & Freeman (2014)
Species codes are taken from the first two letters of the Genus name and the first two letters of the species name

## Sheet: data
Similarity		Elevation
			Myro	Ptgu	Mefu	Casu	Meru	Crro	Sepa	Seno	Meve	Orar	Pasc	Rhal	Ifko	Pesi	Asst	Orar	Rhat	Rhbr	Poal	Mipa	Ertr	Cnlo	Epfa	Gabe	Ptri	Psbr	Como	Euni	Euru	Pecy	Rhle	Amma	Tifu	Ptle	Meni	Sepe	Geru	Syax	Losu	Mani	Phma	Mest	Alru	Lose	Paso	Syme	Meor
		1100	0	0	0	0	0	0	0	0	0	0	0	0	0	0	0	0	0	0	0	0	0	0	0	0	0	0	0	0	0	0	0	0	0	0	0	0	0	0	0	0	0	0	0	1	0	0	0
		1100	0	0	0	0	0	0	0	0	0	0	0	0	0	0	0	0	0	0	0	0	0	0	0	0	0	0	0	0	0	0	0	0	0	0	0	0	0	0	0	0	0	0	0	0	0	0	0
0.25
	3	T1 only	0	0	0	0	0	0	0	0	0	0	0	0	0	0	0	0	0	0	0	0	0	0	0	0	0	0	0	0	0	0	0	0	0	0	0	0	0	0	0	0	0	0	0	1	0	0	0
	0	T2 only	0	0	0	0	0	0	0	0	0	0	0	0	0	0	0	0	0	0	0	0	0	0	0	0	0	0	0	0	0	0	0	0	0	0	0	0	0	0	0	0	0	0	0	0	0	0	0
	1	Shared	0	0	0	0	0	0	0	0	0	0	0	0	0	0	0	0	0	0	0	0	0	0	0	0	0	0	0	0	0	0	0	0	0	0	0	0	0	0	0	0	0	0	0	0	0	0	0
			Myro	Ptgu	Mefu	Casu	Meru	Crro	Sepa	Seno	Meve	Orar	Pasc	Rhal	Ifko	Pesi	Asst	Orar	Rhat	Rhbr	Poal	Mipa	Ertr	Cnlo	Epfa	Gabe	Ptri	Psbr	Como	Euni	Euru	Pecy	Rhle	Amma	Tifu	Ptle	Meni	Sepe	Geru	Syax	Losu	Mani	Phma	Mest	Alru	Lose	Paso	Syme	Meor
		1200	1	0	1	0	0	0	0	0	0	0	0	0	0	0	0	0	0	0	0	0	1	0	0	0	1	0	0	0	0	0	1	0	0	0	0	0	0	1	0	0	0	0	0	1	1	0	1
		1200	0	0	0	0	0	0	0	0	0	0	0	0	0	0	0	0	0	0	0	0	0	0	0	0	0	0	0	0	0	0	0	0	0	0	0	0	0	1	0	0	0	0	0	0	0	0	0
0.214286
	11	T1 only	1	0	1	0	0	0	0	0	0	0	0	0	0	0	0	0	0	0	0	0	1	0	0	0	1	0	0	0	0	0	1	0	0	0	0	0	0	0	0	0	0	0	0	1	1	0	1
	0	T2 only	0	0	0	0	0	0	0	0	0	0	0	0	0	0	0	0	0	0	0	0	0	0	0	0	0	0	0	0	0	0	0	0	0	0	0	0	0	0	0	0	0	0	0	0	0	0	0
	3	Shared	0	0	0	0	0	0	0	0	0	0	0	0	0	0	0	0	0	0	0	0	0	0	0	0	0	0	0	0	0	0	0	0	0	0	0	0	0	1	0	0	0	0	0	0	0	0	0
			Myro	Ptgu	Mefu	Casu	Meru	Crro	Sepa	Seno	Meve	Orar	Pasc	Rhal	Ifko	Pesi	Asst	Orar	Rhat	Rhbr	Poal	Mipa	Ertr	Cnlo	Epfa	Gabe	Ptri	Psbr	Como	Euni	Euru	Pecy	Rhle	Amma	Tifu	Ptle	Meni	Sepe	Geru	Syax	Losu	Mani	Phma	Mest	Alru	Lose	Paso	Syme	Meor
		1300	1	0	1	0	1	0	0	0	0	0	0	0	0	0	0	0	1	0	0	0	1	0	0	0	1	0	1	0	0	0	1	0	0	0	0	0	1	1	1	0	0	0	0	1	1	0	1
		1300	1	0	0	0	0	0	0	0	0	0	0	0	0	0	0	0	1	0	0	0	0	0	0	0	1	0	0	0	0	0	0	0	0	0	0	0	0	1	0	1	0	0	0	0	1	0	0
0.4
	11	T1 only	0	0	1	0	1	0	0	0	0	0	0	0	0	0	0	0	0	0	0	0	1	0	0	0	0	0	1	0	0	0	1	0	0	0	0	0	1	0	1	0	0	0	0	1	0	0	1
	1	T2 only	0	0	0	0	0	0	0	0	0	0	0	0	0	0	0	0	0	0	0	0	0	0	0	0	0	0	0	0	0	0	0	0	0	0	0	0	0	0	0	1	0	0	0	0	0	0	0
	8	Shared	1	0	0	0	0	0	0	0	0	0	0	0	0	0	0	0	1	0	0	0	0	0	0	0	1	0	0	0	0	0	0	0	0	0	0	0	0	1	0	0	0	0	0	0	1	0	0
			Myro	Ptgu	Mefu	Casu	Meru	Crro	Sepa	Seno	Meve	Orar	Pasc	Rhal	Ifko	Pesi	Asst	Orar	Rhat	Rhbr	Poal	Mipa	Ertr	Cnlo	Epfa	Gabe	Ptri	Psbr	Como	Euni	Euru	Pecy	Rhle	Amma	Tifu	Ptle	Meni	Sepe	Geru	Syax	Losu	Mani	Phma	Mest	Alru	Lose	Paso	Syme	Meor
		1400	1	1	1	1	1	0	0	0	1	0	1	0	0	0	0	0	1	0	0	0	1	0	0	0	1	0	1	0	0	0	1	0	0	0	0	0	1	1	1	0	1	0	0	1	1	1	1
		1400	1	0	1	0	1	0	0	0	1	1	0	0	0	0	0	0	1	0	0	0	0	0	0	1	1	0	1	0	0	0	1	0	0	0	0	0	0	1	1	1	1	0	0	0	1	0	0
0.580645
	9	T1 only	0	1	0	1	0	0	0	0	0	0	1	0	0	0	0	0	0	0	0	0	1	0	0	0	0	0	0	0	0	0	0	0	0	0	0	0	1	0	0	0	0	0	0	1	0	1	1
	4	T2 only	0	0	0	0	0	0	0	0	0	1	0	0	0	0	0	0	0	0	0	0	0	0	0	1	0	0	0	0	0	0	0	0	0	0	0	0	0	0	0	1	0	0	0	0	0	0	0
	18	Shared	1	0	1	0	1	0	0	0	1	0	0	0	0	0	0	0	1	0	0	0	0	0	0	0	1	0	1	0	0	0	1	0	0	0	0	0	0	1	1	0	1	0	0	0	1	0	0
			Myro	Ptgu	Mefu	Casu	Meru	Crro	Sepa	Seno	Meve	Orar	Pasc	Rhal	Ifko	Pesi	Asst	Orar	Rhat	Rhbr	Poal	Mipa	Ertr	Cnlo	Epfa	Gabe	Ptri	Psbr	Como	Euni	Euru	Pecy	Rhle	Amma	Tifu	Ptle	Meni	Sepe	Geru	Syax	Losu	Mani	Phma	Mest	Alru	Lose	Paso	Syme	Meor
		1500	1	1	1	1	1	0	0	0	1	1	1	1	0	0	0	0	1	0	0	0	1	0	0	0	1	0	1	0	0	0	1	0	0	0	0	0	1	1	1	0	1	1	1	1	1	1	1
		1500	1	0	1	1	1	0	0	1	1	1	0	0	0	0	0	0	1	0	0	0	1	1	0	1	1	0	1	0	0	0	1	0	0	0	0	0	1	1	1	1	1	1	0	1	1	0	1
0.694444
	5	T1 only	0	1	0	0	0	0	0	0	0	0	1	1	0	0	0	0	0	0	0	0	0	0	0	0	0	0	0	0	0	0	0	0	0	0	0	0	0	0	0	0	0	0	1	0	0	1	0
	6	T2 only	0	0	0	0	0	0	0	1	0	0	0	0	0	0	0	0	0	0	0	0	0	1	0	1	0	0	0	0	0	0	0	0	0	0	0	0	0	0	0	1	0	0	0	0	0	0	0
	25	Shared	1	0	1	1	1	0	0	0	1	1	0	0	0	0	0	0	1	0	0	0	1	0	0	0	1	0	1	0	0	0	1	0	0	0	0	0	1	1	1	0	1	1	0	1	1	0	1
			Myro	Ptgu	Mefu	Casu	Meru	Crro	Sepa	Seno	Meve	Orar	Pasc	Rhal	Ifko	Pesi	Asst	Orar	Rhat	Rhbr	Poal	Mipa	Ertr	Cnlo	Epfa	Gabe	Ptri	Psbr	Como	Euni	Euru	Pecy	Rhle	Amma	Tifu	Ptle	Meni	Sepe	Geru	Syax	Losu	Mani	Phma	Mest	Alru	Lose	Paso	Syme	Meor
		1600	1	1	1	1	1	0	0	1	1	1	1	1	0	0	1	0	1	0	0	0	1	0	1	0	1	0	1	0	0	1	1	1	0	0	1	1	1	1	1	1	1	1	1	1	1	1	1
		1600	1	0	1	1	1	0	0	1	1	1	0	0	0	0	0	0	1	0	0	0	1	1	0	1	1	0	1	0	0	0	1	0	0	1	1	0	1	1	1	1	1	1	0	1	1	0	1
0.581395
	10	T1 only	0	1	0	0	0	0	0	0	0	0	1	1	0	0	1	0	0	0	0	0	0	0	1	0	0	0	0	0	0	1	0	1	0	0	0	1	0	0	0	0	0	0	1	0	0	1	0
	8	T2 only	0	0	0	0	0	0	0	0	0	0	0	0	0	0	0	0	0	0	0	0	0	1	0	1	0	0	0	0	0	0	0	0	0	1	0	0	0	0	0	0	0	0	0	0	0	0	0
	25	Shared	1	0	1	1	1	0	0	1	1	1	0	0	0	0	0	0	1	0	0	0	1	0	0	0	1	0	1	0	0	0	1	0	0	0	1	0	1	1	1	1	1	1	0	1	1	0	1
			Myro	Ptgu	Mefu	Casu	Meru	Crro	Sepa	Seno	Meve	Orar	Pasc	Rhal	Ifko	Pesi	Asst	Orar	Rhat	Rhbr	Poal	Mipa	Ertr	Cnlo	Epfa	Gabe	Ptri	Psbr	Como	Euni	Euru	Pecy	Rhle	Amma	Tifu	Ptle	Meni	Sepe	Geru	Syax	Losu	Mani	Phma	Mest	Alru	Lose	Paso	Syme	Meor
		1700	1	1	1	1	1	1	0	1	1	1	1	1	0	0	1	0	1	0	0	0	1	1	1	0	1	0	1	0	0	1	1	1	0	0	1	1	1	1	1	1	1	1	1	1	1	1	1
		1700	1	0	1	1	1	0	0	1	1	1	0	1	0	0	0	0	1	0	0	0	1	1	0	1	1	0	1	0	0	1	1	1	1	1	1	0	1	1	1	1	1	1	0	1	1	0	1
0.604651
	8	T1 only	0	1	0	0	0	1	0	0	0	0	1	0	0	0	1	0	0	0	0	0	0	0	1	0	0	0	0	0	0	0	0	0	0	0	0	1	0	0	0	0	0	0	1	0	0	1	0
	9	T2 only	0	0	0	0	0	0	0	0	0	0	0	0	0	0	0	0	0	0	0	0	0	0	0	1	0	0	0	0	0	0	0	0	1	1	0	0	0	0	0	0	0	0	0	0	0	0	0
	26	Shared	1	0	1	1	1	0	0	1	1	1	0	1	0	0	0	0	1	0	0	0	1	1	0	0	1	0	1	0	0	1	1	1	0	0	1	0	1	1	1	1	1	1	0	1	1	0	1
			Myro	Ptgu	Mefu	Casu	Meru	Crro	Sepa	Seno	Meve	Orar	Pasc	Rhal	Ifko	Pesi	Asst	Orar	Rhat	Rhbr	Poal	Mipa	Ertr	Cnlo	Epfa	Gabe	Ptri	Psbr	Como	Euni	Euru	Pecy	Rhle	Amma	Tifu	Ptle	Meni	Sepe	Geru	Syax	Losu	Mani	Phma	Mest	Alru	Lose	Paso	Syme	Meor
		1800	1	1	1	1	1	1	0	1	1	1	1	1	0	0	1	1	1	0	0	0	1	1	1	1	1	1	1	0	0	1	1	1	1	1	1	1	1	1	1	1	1	1	1	0	0	0	0
		1800	1	0	1	1	1	0	0	1	1	1	1	1	0	0	0	0	1	0	1	1	1	1	1	1	1	1	1	0	0	1	1	1	1	1	1	1	1	1	1	1	0	1	0	1	1	1	1
0.674419
	6	T1 only	0	1	0	0	0	1	0	0	0	0	0	0	0	0	1	1	0	0	0	0	0	0	0	0	0	0	0	0	0	0	0	0	0	0	0	0	0	0	0	0	1	0	1	0	0	0	0
	8	T2 only	0	0	0	0	0	0	0	0	0	0	0	0	0	0	0	0	0	0	1	1	0	0	0	0	0	0	0	0	0	0	0	0	0	0	0	0	0	0	0	0	0	0	0	1	1	1	1
	29	Shared	1	0	1	1	1	0	0	1	1	1	1	1	0	0	0	0	1	0	0	0	1	1	1	1	1	1	1	0	0	1	1	1	1	1	1	1	1	1	1	1	0	1	0	0	0	0	0
			Myro	Ptgu	Mefu	Casu	Meru	Crro	Sepa	Seno	Meve	Orar	Pasc	Rhal	Ifko	Pesi	Asst	Orar	Rhat	Rhbr	Poal	Mipa	Ertr	Cnlo	Epfa	Gabe	Ptri	Psbr	Como	Euni	Euru	Pecy	Rhle	Amma	Tifu	Ptle	Meni	Sepe	Geru	Syax	Losu	Mani	Phma	Mest	Alru	Lose	Paso	Syme	Meor
		1900	1	1	1	1	1	1	0	1	1	1	1	1	0	0	1	1	1	0	0	1	1	1	1	1	1	1	1	0	1	1	1	1	1	1	1	1	1	1	1	0	0	0	0	0	0	0	0
		1900	1	1	1	1	1	1	0	1	1	1	1	1	1	0	1	0	1	0	1	1	1	1	1	1	1	1	1	0	0	1	1	1	1	1	1	1	1	1	1	1	0	0	1	0	1	1	0
0.775
	2	T1 only	0	0	0	0	0	0	0	0	0	0	0	0	0	0	0	1	0	0	0	0	0	0	0	0	0	0	0	0	1	0	0	0	0	0	0	0	0	0	0	0	0	0	0	0	0	0	0
	7	T2 only	0	0	0	0	0	0	0	0	0	0	0	0	1	0	0	0	0	0	1	0	0	0	0	0	0	0	0	0	0	0	0	0	0	0	0	0	0	0	0	1	0	0	1	0	1	1	0
	31	Shared	1	1	1	1	1	1	0	1	1	1	1	1	0	0	1	0	1	0	0	1	1	1	1	1	1	1	1	0	0	1	1	1	1	1	1	1	1	1	1	0	0	0	0	0	0	0	0
			Myro	Ptgu	Mefu	Casu	Meru	Crro	Sepa	Seno	Meve	Orar	Pasc	Rhal	Ifko	Pesi	Asst	Orar	Rhat	Rhbr	Poal	Mipa	Ertr	Cnlo	Epfa	Gabe	Ptri	Psbr	Como	Euni	Euru	Pecy	Rhle	Amma	Tifu	Ptle	Meni	Sepe	Geru	Syax	Losu	Mani	Phma	Mest	Alru	Lose	Paso	Syme	Meor
		2000	1	1	1	1	1	1	1	1	1	1	1	1	1	0	1	1	1	1	1	1	1	1	1	1	1	1	1	1	1	1	1	0	0	0	0	0	0	0	0	0	0	0	0	0	0	0	0
		2000	1	1	1	1	1	1	1	1	1	1	1	1	1	0	1	1	1	1	1	1	1	1	1	1	1	1	1	0	1	1	1	1	1	1	1	1	1	0	0	0	0	0	1	0	0	1	0
0.763158
	1	T1 only	0	0	0	0	0	0	0	0	0	0	0	0	0	0	0	0	0	0	0	0	0	0	0	0	0	0	0	1	0	0	0	0	0	0	0	0	0	0	0	0	0	0	0	0	0	0	0
	8	T2 only	0	0	0	0	0	0	0	0	0	0	0	0	0	0	0	0	0	0	0	0	0	0	0	0	0	0	0	0	0	0	0	1	1	1	1	1	1	0	0	0	0	0	1	0	0	1	0
	29	Shared	1	1	1	1	1	1	1	1	1	1	1	1	1	0	1	1	1	1	1	1	1	1	1	1	1	1	1	0	1	1	1	0	0	0	0	0	0	0	0	0	0	0	0	0	0	0	0
			Myro	Ptgu	Mefu	Casu	Meru	Crro	Sepa	Seno	Meve	Orar	Pasc	Rhal	Ifko	Pesi	Asst	Orar	Rhat	Rhbr	Poal	Mipa	Ertr	Cnlo	Epfa	Gabe	Ptri	Psbr	Como	Euni	Euru	Pecy	Rhle	Amma	Tifu	Ptle	Meni	Sepe	Geru	Syax	Losu	Mani	Phma	Mest	Alru	Lose	Paso	Syme	Meor
		2100	1	1	1	1	1	1	1	1	1	1	1	1	1	0	1	1	1	1	1	1	1	1	1	1	1	1	1	1	1	1	0	0	0	0	0	0	0	0	0	0	0	0	0	0	0	0	0
		2100	1	1	1	1	1	1	1	1	1	1	1	1	1	0	1	1	1	1	1	1	1	1	1	0	1	1	1	1	1	1	1	1	0	0	0	0	1	0	0	0	0	0	0	0	0	1	0
0.848485
	1	T1 only	0	0	0	0	0	0	0	0	0	0	0	0	0	0	0	0	0	0	0	0	0	0	0	1	0	0	0	0	0	0	0	0	0	0	0	0	0	0	0	0	0	0	0	0	0	0	0
	4	T2 only	0	0	0	0	0	0	0	0	0	0	0	0	0	0	0	0	0	0	0	0	0	0	0	0	0	0	0	0	0	0	1	1	0	0	0	0	1	0	0	0	0	0	0	0	0	1	0
	28	Shared	1	1	1	1	1	1	1	1	1	1	1	1	1	0	1	1	1	1	1	1	1	1	1	0	1	1	1	1	1	1	0	0	0	0	0	0	0	0	0	0	0	0	0	0	0	0	0
			Myro	Ptgu	Mefu	Casu	Meru	Crro	Sepa	Seno	Meve	Orar	Pasc	Rhal	Ifko	Pesi	Asst	Orar	Rhat	Rhbr	Poal	Mipa	Ertr	Cnlo	Epfa	Gabe	Ptri	Psbr	Como	Euni	Euru	Pecy	Rhle	Amma	Tifu	Ptle	Meni	Sepe	Geru	Syax	Losu	Mani	Phma	Mest	Alru	Lose	Paso	Syme	Meor
		2200	1	1	1	1	1	1	1	1	1	1	1	1	1	0	1	1	1	1	1	1	1	1	1	1	1	1	1	1	0	0	0	0	0	0	0	0	0	0	0	0	0	0	0	0	0	0	0
		2200	1	1	1	1	1	1	1	1	1	1	1	1	1	0	1	1	1	1	1	1	1	1	1	0	0	1	1	0	1	1	1	1	0	0	0	0	1	0	0	0	0	0	0	0	0	0	0
0.75
	3	T1 only	0	0	0	0	0	0	0	0	0	0	0	0	0	0	0	0	0	0	0	0	0	0	0	1	1	0	0	1	0	0	0	0	0	0	0	0	0	0	0	0	0	0	0	0	0	0	0
	5	T2 only	0	0	0	0	0	0	0	0	0	0	0	0	0	0	0	0	0	0	0	0	0	0	0	0	0	0	0	0	1	1	1	1	0	0	0	0	1	0	0	0	0	0	0	0	0	0	0
	24	Shared	1	1	1	1	1	1	1	1	1	1	1	1	1	0	1	1	1	1	1	1	1	1	1	0	0	1	1	0	0	0	0	0	0	0	0	0	0	0	0	0	0	0	0	0	0	0	0
			Myro	Ptgu	Mefu	Casu	Meru	Crro	Sepa	Seno	Meve	Orar	Pasc	Rhal	Ifko	Pesi	Asst	Orar	Rhat	Rhbr	Poal	Mipa	Ertr	Cnlo	Epfa	Gabe	Ptri	Psbr	Como	Euni	Euru	Pecy	Rhle	Amma	Tifu	Ptle	Meni	Sepe	Geru	Syax	Losu	Mani	Phma	Mest	Alru	Lose	Paso	Syme	Meor
		2300	1	1	1	1	1	1	1	1	1	1	1	1	1	1	1	1	1	1	1	1	1	1	0	0	0	0	0	0	0	0	0	0	0	0	0	0	0	0	0	0	0	0	0	0	0	0	0
		2300	1	1	1	1	1	1	1	1	1	1	1	1	1	0	1	0	0	1	1	1	1	1	1	0	0	0	1	0	0	1	0	0	0	0	0	0	1	0	0	0	0	0	0	0	0	0	0
0.730769
	3	T1 only	0	0	0	0	0	0	0	0	0	0	0	0	0	1	0	1	1	0	0	0	0	0	0	0	0	0	0	0	0	0	0	0	0	0	0	0	0	0	0	0	0	0	0	0	0	0	0
	4	T2 only	0	0	0	0	0	0	0	0	0	0	0	0	0	0	0	0	0	0	0	0	0	0	1	0	0	0	1	0	0	1	0	0	0	0	0	0	1	0	0	0	0	0	0	0	0	0	0
	19	Shared	1	1	1	1	1	1	1	1	1	1	1	1	1	0	1	0	0	1	1	1	1	1	0	0	0	0	0	0	0	0	0	0	0	0	0	0	0	0	0	0	0	0	0	0	0	0	0
			Myro	Ptgu	Mefu	Casu	Meru	Crro	Sepa	Seno	Meve	Orar	Pasc	Rhal	Ifko	Pesi	Asst	Orar	Rhat	Rhbr	Poal	Mipa	Ertr	Cnlo	Epfa	Gabe	Ptri	Psbr	Como	Euni	Euru	Pecy	Rhle	Amma	Tifu	Ptle	Meni	Sepe	Geru	Syax	Losu	Mani	Phma	Mest	Alru	Lose	Paso	Syme	Meor
		2400	1	1	1	1	1	1	1	1	1	1	1	1	1	1	1	0	0	0	0	0	0	0	0	0	0	0	0	0	0	0	0	0	0	0	0	0	0	0	0	0	0	0	0	0	0	0	0
		2400	1	1	1	1	1	1	1	1	1	1	1	1	0	0	1	0	0	1	1	0	0	0	1	0	0	0	0	0	0	0	0	0	0	0	0	0	0	0	0	0	0	0	0	0	0	0	0
0.722222
	2	T1 only	0	0	0	0	0	0	0	0	0	0	0	0	1	1	0	0	0	0	0	0	0	0	0	0	0	0	0	0	0	0	0	0	0	0	0	0	0	0	0	0	0	0	0	0	0	0	0
	3	T2 only	0	0	0	0	0	0	0	0	0	0	0	0	0	0	0	0	0	1	1	0	0	0	1	0	0	0	0	0	0	0	0	0	0	0	0	0	0	0	0	0	0	0	0	0	0	0	0
	13	Shared	1	1	1	1	1	1	1	1	1	1	1	1	0	0	1	0	0	0	0	0	0	0	0	0	0	0	0	0	0	0	0	0	0	0	0	0	0	0	0	0	0	0	0	0	0	0	0
			Myro	Ptgu	Mefu	Casu	Meru	Crro	Sepa	Seno	Meve	Orar	Pasc	Rhal	Ifko	Pesi	Asst	Orar	Rhat	Rhbr	Poal	Mipa	Ertr	Cnlo	Epfa	Gabe	Ptri	Psbr	Como	Euni	Euru	Pecy	Rhle	Amma	Tifu	Ptle	Meni	Sepe	Geru	Syax	Losu	Mani	Phma	Mest	Alru	Lose	Paso	Syme	Meor
		2500	1	1	1	1	1	1	1	1	1	1	1	1	1	1	0	0	0	0	0	0	0	0	0	0	0	0	0	0	0	0	0	0	0	0	0	0	0	0	0	0	0	0	0	0	0	0	0
		2500	1	1	1	1	1	1	1	0	1	1	1	1	0	1	1	0	0	1	1	0	0	0	0	0	0	0	0	0	0	0	0	0	0	0	0	0	0	0	0	0	0	0	0	0	0	0	0
0.705882
	2	T1 only	0	0	0	0	0	0	0	1	0	0	0	0	1	0	0	0	0	0	0	0	0	0	0	0	0	0	0	0	0	0	0	0	0	0	0	0	0	0	0	0	0	0	0	0	0	0	0
	3	T2 only	0	0	0	0	0	0	0	0	0	0	0	0	0	0	1	0	0	1	1	0	0	0	0	0	0	0	0	0	0	0	0	0	0	0	0	0	0	0	0	0	0	0	0	0	0	0	0
	12	Shared	1	1	1	1	1	1	1	0	1	1	1	1	0	1	0	0	0	0	0	0	0	0	0	0	0	0	0	0	0	0	0	0	0	0	0	0	0	0	0	0	0	0	0	0	0	0	0
[truncated: 8 more columns]
