# Supplementary material for: Climate change creates rapid species turnover in montane communities
Source: Ecol Evol. 2015 May 25;5(12):2340–7. doi: 10.1002/ece3.1518 (PMC4475367; doi:10.1002/ece3.1518)
Supplement: Appendix S4 — Data and calculations from Menendez et al. (18). [file ece30005-2340-sd4.xlsx]

## Sheet: metadata
Data from Menendez et al. (2014)
Data are reported from two areas - Sierra Nevadas and SW Alps
Species codes are taken from the first two letters of the Genus name and the first two letters of the species name

## Sheet: Sierra_Nevada
Similarity		Elevation
			Apfo	Amel	Apfi	Cagr	Coer	Meab	Trsc	Bubu	Casc	Eufu	Euam	Eugi	Onfr	Onfu	Onle	Onsi	Onta	Onva	Sisc
		800	1	0	1	1	0	0	0	1	1	1	1	0	0	1	1	0	0	1	0
		800	0	0	0	0	0	0	0	0	0	0	0	0	0	0	0	0	0	0	0
0
	10	T1 only	1	0	1	1	0	0	0	1	1	1	1	0	0	1	1	0	0	1	0
	0	T2 only	0	0	0	0	0	0	0	0	0	0	0	0	0	0	0	0	0	0	0
	0	Shared	0	0	0	0	0	0	0	0	0	0	0	0	0	0	0	0	0	0	0
			Apfo	Amel	Apfi	Cagr	Coer	Meab	Trsc	Bubu	Casc	Eufu	Euam	Eugi	Onfr	Onfu	Onle	Onsi	Onta	Onva	Sisc
		900	1	0	1	1	0	0	0	1	1	1	1	0	0	1	1	0	0	1	0
		900	0	0	0	0	0	0	0	0	0	0	0	0	0	0	0	1	0	0	0
0
	10	T1 only	1	0	1	1	0	0	0	1	1	1	1	0	0	1	1	0	0	1	0
	1	T2 only	0	0	0	0	0	0	0	0	0	0	0	0	0	0	0	1	0	0	0
	0	Shared	0	0	0	0	0	0	0	0	0	0	0	0	0	0	0	0	0	0	0
			Apfo	Amel	Apfi	Cagr	Coer	Meab	Trsc	Bubu	Casc	Eufu	Euam	Eugi	Onfr	Onfu	Onle	Onsi	Onta	Onva	Sisc
		1000	1	0	1	1	1	1	0	1	1	1	1	1	0	1	1	1	1	1	0
		1000	1	0	0	1	0	0	0	0	1	1	1	0	1	1	0	1	1	1	0
0.5625
	6	T1 only	0	0	1	0	1	1	0	1	0	0	0	1	0	0	1	0	0	0	0
	1	T2 only	0	0	0	0	0	0	0	0	0	0	0	0	1	0	0	0	0	0	0
	9	Shared	1	0	0	1	0	0	0	0	1	1	1	0	0	1	0	1	1	1	0
			Apfo	Amel	Apfi	Cagr	Coer	Meab	Trsc	Bubu	Casc	Eufu	Euam	Eugi	Onfr	Onfu	Onle	Onsi	Onta	Onva	Sisc
		1100	1	0	1	1	1	1	1	1	1	1	1	1	1	1	1	1	1	1	0
		1100	1	0	0	1	1	0	1	0	1	1	1	1	1	1	1	1	1	1	0
0.823529
	3	T1 only	0	0	1	0	0	1	0	1	0	0	0	0	0	0	0	0	0	0	0
	0	T2 only	0	0	0	0	0	0	0	0	0	0	0	0	0	0	0	0	0	0	0
	14	Shared	1	0	0	1	1	0	1	0	1	1	1	1	1	1	1	1	1	1	0
			Apfo	Amel	Apfi	Cagr	Coer	Meab	Trsc	Bubu	Casc	Eufu	Euam	Eugi	Onfr	Onfu	Onle	Onsi	Onta	Onva	Sisc
		1200	1	1	1	1	1	0	1	1	1	1	1	1	1	1	1	1	1	1	0
		1200	1	0	1	1	1	0	1	0	1	1	1	1	1	1	1	1	1	1	0
0.882353
	2	T1 only	0	1	0	0	0	0	0	1	0	0	0	0	0	0	0	0	0	0	0
	0	T2 only	0	0	0	0	0	0	0	0	0	0	0	0	0	0	0	0	0	0	0
	15	Shared	1	0	1	1	1	0	1	0	1	1	1	1	1	1	1	1	1	1	0
			Apfo	Amel	Apfi	Cagr	Coer	Meab	Trsc	Bubu	Casc	Eufu	Euam	Eugi	Onfr	Onfu	Onle	Onsi	Onta	Onva	Sisc
		1300	1	1	1	1	1	0	1	1	1	1	1	1	1	1	1	1	1	1	1
		1300	1	0	1	1	1	1	1	0	1	1	1	1	1	1	1	1	1	1	0
0.789474
	3	T1 only	0	1	0	0	0	0	0	1	0	0	0	0	0	0	0	0	0	0	1
	1	T2 only	0	0	0	0	0	1	0	0	0	0	0	0	0	0	0	0	0	0	0
	15	Shared	1	0	1	1	1	0	1	0	1	1	1	1	1	1	1	1	1	1	0
			Apfo	Amel	Apfi	Cagr	Coer	Meab	Trsc	Bubu	Casc	Eufu	Euam	Eugi	Onfr	Onfu	Onle	Onsi	Onta	Onva	Sisc
		1400	1	1	1	1	1	0	1	1	1	1	1	1	1	0	1	1	1	1	1
		1400	1	0	1	1	1	1	1	0	1	1	1	1	1	1	1	1	1	1	1
0.789474
	2	T1 only	0	1	0	0	0	0	0	1	0	0	0	0	0	0	0	0	0	0	0
	2	T2 only	0	0	0	0	0	1	0	0	0	0	0	0	0	1	0	0	0	0	0
	15	Shared	1	0	1	1	1	0	1	0	1	1	1	1	1	0	1	1	1	1	1
			Apfo	Amel	Apfi	Cagr	Coer	Meab	Trsc	Bubu	Casc	Eufu	Euam	Eugi	Onfr	Onfu	Onle	Onsi	Onta	Onva	Sisc
		1500	1	1	1	1	1	0	1	1	1	1	1	1	1	0	1	1	1	1	1
		1500	1	1	1	1	1	1	1	0	1	1	1	1	1	1	1	1	1	1	1
0.842105
	1	T1 only	0	0	0	0	0	0	0	1	0	0	0	0	0	0	0	0	0	0	0
	2	T2 only	0	0	0	0	0	1	0	0	0	0	0	0	0	1	0	0	0	0	0
	16	Shared	1	1	1	1	1	0	1	0	1	1	1	1	1	0	1	1	1	1	1
			Apfo	Amel	Apfi	Cagr	Coer	Meab	Trsc	Bubu	Casc	Eufu	Euam	Eugi	Onfr	Onfu	Onle	Onsi	Onta	Onva	Sisc
		1600	1	1	1	1	1	0	1	1	1	1	1	1	1	0	1	1	1	1	1
		1600	1	1	1	1	1	1	1	0	1	1	1	1	1	1	1	1	0	1	1
0.789474
	2	T1 only	0	0	0	0	0	0	0	1	0	0	0	0	0	0	0	0	1	0	0
	2	T2 only	0	0	0	0	0	1	0	0	0	0	0	0	0	1	0	0	0	0	0
	15	Shared	1	1	1	1	1	0	1	0	1	1	1	1	1	0	1	1	0	1	1
			Apfo	Amel	Apfi	Cagr	Coer	Meab	Trsc	Bubu	Casc	Eufu	Euam	Eugi	Onfr	Onfu	Onle	Onsi	Onta	Onva	Sisc
		1700	1	1	1	1	1	0	1	1	1	1	1	1	1	0	1	1	1	1	1
		1700	1	1	1	1	1	0	1	0	1	1	1	1	1	1	1	1	0	1	1
0.833333
	2	T1 only	0	0	0	0	0	0	0	1	0	0	0	0	0	0	0	0	1	0	0
	1	T2 only	0	0	0	0	0	0	0	0	0	0	0	0	0	1	0	0	0	0	0
	15	Shared	1	1	1	1	1	0	1	0	1	1	1	1	1	0	1	1	0	1	1
			Apfo	Amel	Apfi	Cagr	Coer	Meab	Trsc	Bubu	Casc	Eufu	Euam	Eugi	Onfr	Onfu	Onle	Onsi	Onta	Onva	Sisc
		1800	1	1	1	1	1	0	1	0	0	1	1	1	1	0	1	1	0	1	1
		1800	1	1	1	1	1	0	1	0	1	1	1	1	1	1	1	1	0	1	1
0.875
	0	T1 only	0	0	0	0	0	0	0	0	0	0	0	0	0	0	0	0	0	0	0
	2	T2 only	0	0	0	0	0	0	0	0	1	0	0	0	0	1	0	0	0	0	0
	14	Shared	1	1	1	1	1	0	1	0	0	1	1	1	1	0	1	1	0	1	1
			Apfo	Amel	Apfi	Cagr	Coer	Meab	Trsc	Bubu	Casc	Eufu	Euam	Eugi	Onfr	Onfu	Onle	Onsi	Onta	Onva	Sisc
		1900	1	1	1	1	1	0	1	0	0	1	1	1	1	0	1	1	0	1	1
		1900	1	1	1	1	1	0	1	0	1	1	1	1	1	1	1	1	0	1	1
0.875
	0	T1 only	0	0	0	0	0	0	0	0	0	0	0	0	0	0	0	0	0	0	0
	2	T2 only	0	0	0	0	0	0	0	0	1	0	0	0	0	1	0	0	0	0	0
	14	Shared	1	1	1	1	1	0	1	0	0	1	1	1	1	0	1	1	0	1	1
			Apfo	Amel	Apfi	Cagr	Coer	Meab	Trsc	Bubu	Casc	Eufu	Euam	Eugi	Onfr	Onfu	Onle	Onsi	Onta	Onva	Sisc
		2000	1	1	1	1	1	0	1	0	0	1	1	1	1	0	1	0	0	1	1
		2000	1	0	1	1	1	0	1	1	1	1	1	1	1	0	1	1	0	1	1
0.75
	1	T1 only	0	1	0	0	0	0	0	0	0	0	0	0	0	0	0	0	0	0	0
	3	T2 only	0	0	0	0	0	0	0	1	1	0	0	0	0	0	0	1	0	0	0
	12	Shared	1	0	1	1	1	0	1	0	0	1	1	1	1	0	1	0	0	1	1
			Apfo	Amel	Apfi	Cagr	Coer	Meab	Trsc	Bubu	Casc	Eufu	Euam	Eugi	Onfr	Onfu	Onle	Onsi	Onta	Onva	Sisc
		2100	1	1	1	1	1	0	1	0	0	1	1	1	1	0	1	0	0	1	1
		2100	1	0	1	1	1	0	1	1	0	1	1	1	1	0	1	1	0	1	1
0.8
	1	T1 only	0	1	0	0	0	0	0	0	0	0	0	0	0	0	0	0	0	0	0
	2	T2 only	0	0	0	0	0	0	0	1	0	0	0	0	0	0	0	1	0	0	0
	12	Shared	1	0	1	1	1	0	1	0	0	1	1	1	1	0	1	0	0	1	1
			Apfo	Amel	Apfi	Cagr	Coer	Meab	Trsc	Bubu	Casc	Eufu	Euam	Eugi	Onfr	Onfu	Onle	Onsi	Onta	Onva	Sisc
		2200	1	1	1	1	1	0	1	0	0	1	1	1	1	0	1	0	0	1	1
		2200	1	0	1	1	1	0	1	1	0	1	1	1	1	0	1	1	0	1	1
0.8
	1	T1 only	0	1	0	0	0	0	0	0	0	0	0	0	0	0	0	0	0	0	0
	2	T2 only	0	0	0	0	0	0	0	1	0	0	0	0	0	0	0	1	0	0	0
	12	Shared	1	0	1	1	1	0	1	0	0	1	1	1	1	0	1	0	0	1	1
			Apfo	Amel	Apfi	Cagr	Coer	Meab	Trsc	Bubu	Casc	Eufu	Euam	Eugi	Onfr	Onfu	Onle	Onsi	Onta	Onva	Sisc
		2300	1	0	1	1	0	0	0	0	0	0	0	0	1	0	1	0	0	1	1
		2300	1	0	1	1	1	0	1	1	0	1	1	1	0	0	1	1	0	1	1
0.428571
	1	T1 only	0	0	0	0	0	0	0	0	0	0	0	0	1	0	0	0	0	0	0
	7	T2 only	0	0	0	0	1	0	1	1	0	1	1	1	0	0	0	1	0	0	0
	6	Shared	1	0	1	1	0	0	0	0	0	0	0	0	0	0	1	0	0	1	1
			Apfo	Amel	Apfi	Cagr	Coer	Meab	Trsc	Bubu	Casc	Eufu	Euam	Eugi	Onfr	Onfu	Onle	Onsi	Onta	Onva	Sisc
		2400	0	0	0	1	0	0	0	0	0	0	0	0	0	0	0	0	0	0	0
		2400	1	0	1	1	0	0	1	1	0	0	1	0	0	0	0	1	0	0	1
0.125
	0	T1 only	0	0	0	0	0	0	0	0	0	0	0	0	0	0	0	0	0	0	0
	7	T2 only	1	0	1	0	0	0	1	1	0	0	1	0	0	0	0	1	0	0	1
	1	Shared	0	0	0	1	0	0	0	0	0	0	0	0	0	0	0	0	0	0	0
			Apfo	Amel	Apfi	Cagr	Coer	Meab	Trsc	Bubu	Casc	Eufu	Euam	Eugi	Onfr	Onfu	Onle	Onsi	Onta	Onva	Sisc
		2500	0	0	0	1	0	0	0	0	0	0	0	0	0	0	0	0	0	0	0
		2500	0	0	1	1	0	0	0	1	0	0	0	0	0	0	0	0	0	0	1
0.25
	0	T1 only	0	0	0	0	0	0	0	0	0	0	0	0	0	0	0	0	0	0	0
	3	T2 only	0	0	1	0	0	0	0	1	0	0	0	0	0	0	0	0	0	0	1
	1	Shared	0	0	0	1	0	0	0	0	0	0	0	0	0	0	0	0	0	0	0

## Sheet: SW_Alps
Similarity		Elevation
			Acde	Aclu	Agsa	Amim	Amob	Apfi	Coer	Espu	Euca	Mepr	Oral	Otha	Tefo	Eufu	Eugi	Onfu	Onba	Onco	Onfr	Ongr	Onta	Onjo	Onle	Onov	Onva	Onve	Sisc	Anst	Gest	Tyve
		650	0	1	0	0	0	1	1	1	0		0	0	0	1	1	1	1	0	0	0	0	0	1	0	1	1	1	0	0	1
		650	0	0	0	0	0	0	0	0	0	0	0	0	0	1	1	0	0	0	1	0	1	0	1	0	0	1	1	0	0	1
0.4
	7	T1 only	0	1	0	0	0	1	1	1	0	0	0	0	0	0	0	1	1	0	0	0	0	0	0	0	1	0	0	0	0	0
	2	T2 only	0	0	0	0	0	0	0	0	0	0	0	0	0	0	0	0	0	0	1	0	1	0	0	0	0	0	0	0	0	0
	6	Shared	0	0	0	0	0	0	0	0	0	0	0	0	0	1	1	0	0	0	0	0	0	0	1	0	0	1	1	0	0	1
			Acde	Aclu	Agsa	Amim	Amob	Apfi	Coer	Espu	Euca	Mepr	Oral	Otha	Tefo	Eufu	Eugi	Onfu	Onba	Onco	Onfr	Ongr	Onta	Onjo	Onle	Onov	Onva	Onve	Sisc	Anst	Gest	Tyve
		760	0	1	0	0	0	1	1	1	0	1	0	1	1	1	1	1	1	0	1	1	1	1	1	1	1	1	1	0	0	1
		760	0	0	0	0	0	1	1	0	0	0	0	1	0	1	1	1	1	0	1	1	1	1	1	1	1	1	1	1	0	1
0.772727
	4	T1 only	0	1	0	0	0	0	0	1	0	1	0	0	1	0	0	0	0	0	0	0	0	0	0	0	0	0	0	0	0	0
	1	T2 only	0	0	0	0	0	0	0	0	0	0	0	0	0	0	0	0	0	0	0	0	0	0	0	0	0	0	0	1	0	0
	17	Shared	0	0	0	0	0	1	1	0	0	0	0	1	0	1	1	1	1	0	1	1	1	1	1	1	1	1	1	0	0	1
			Acde	Aclu	Agsa	Amim	Amob	Apfi	Coer	Espu	Euca	Mepr	Oral	Otha	Tefo	Eufu	Eugi	Onfu	Onba	Onco	Onfr	Ongr	Onta	Onjo	Onle	Onov	Onva	Onve	Sisc	Anst	Gest	Tyve
		860	0	1	0	1	1	1	1	1	0	1	0	1	1	1	1	1	1	1	1	1	1	1	1	1	1	1	1	1	0	1
		860	0	0	0	0	0	1	1	1	0	0	0	1	0	1	1	1	1	0	1	1	1	1	1	1	1	1	1	1	0	1
0.76
	6	T1 only	0	1	0	1	1	0	0	0	0	1	0	0	1	0	0	0	0	1	0	0	0	0	0	0	0	0	0	0	0	0
	0	T2 only	0	0	0	0	0	0	0	0	0	0	0	0	0	0	0	0	0	0	0	0	0	0	0	0	0	0	0	0	0	0
	19	Shared	0	0	0	0	0	1	1	1	0	0	0	1	0	1	1	1	1	0	1	1	1	1	1	1	1	1	1	1	0	1
			Acde	Aclu	Agsa	Amim	Amob	Apfi	Coer	Espu	Euca	Mepr	Oral	Otha	Tefo	Eufu	Eugi	Onfu	Onba	Onco	Onfr	Ongr	Onta	Onjo	Onle	Onov	Onva	Onve	Sisc	Anst	Gest	Tyve
		960	0	1	0	1	1	1	1	1	0	1	0	1	1	1	1	1	1	1	1	1	1	1	1	1	1	1	1	1	0	1
		960	0	0	0	0	1	1	1	1	0	0	0	1	1	1	1	1	1	0	1	1	1	1	1	1	1	1	1	1	0	1
0.84
	4	T1 only	0	1	0	1	0	0	0	0	0	1	0	0	0	0	0	0	0	1	0	0	0	0	0	0	0	0	0	0	0	0
	0	T2 only	0	0	0	0	0	0	0	0	0	0	0	0	0	0	0	0	0	0	0	0	0	0	0	0	0	0	0	0	0	0
	21	Shared	0	0	0	0	1	1	1	1	0	0	0	1	1	1	1	1	1	0	1	1	1	1	1	1	1	1	1	1	0	1
			Acde	Aclu	Agsa	Amim	Amob	Apfi	Coer	Espu	Euca	Mepr	Oral	Otha	Tefo	Eufu	Eugi	Onfu	Onba	Onco	Onfr	Ongr	Onta	Onjo	Onle	Onov	Onva	Onve	Sisc	Anst	Gest	Tyve
		1040	0	1	0	1	1	1	1	1	0	1	0	1	1	1	1	1	1	1	1	1	1	1	1	1	1	1	1	1	0	1
		1040	0	0	0	0	1	1	1	1	1	0	0	1	1	1	1	0	1	1	1	1	1	1	1	1	1	1	1	1	0	1
0.807692
	4	T1 only	0	1	0	1	0	0	0	0	0	1	0	0	0	0	0	1	0	0	0	0	0	0	0	0	0	0	0	0	0	0
	1	T2 only	0	0	0	0	0	0	0	0	1	0	0	0	0	0	0	0	0	0	0	0	0	0	0	0	0	0	0	0	0	0
	21	Shared	0	0	0	0	1	1	1	1	0	0	0	1	1	1	1	0	1	1	1	1	1	1	1	1	1	1	1	1	0	1
			Acde	Aclu	Agsa	Amim	Amob	Apfi	Coer	Espu	Euca	Mepr	Oral	Otha	Tefo	Eufu	Eugi	Onfu	Onba	Onco	Onfr	Ongr	Onta	Onjo	Onle	Onov	Onva	Onve	Sisc	Anst	Gest	Tyve
		1250	1	1	0	1	1	1	1	1	0	0	0	1	1	1	1	1	0	1	0	1	1	1	1	0	1	1	1	1	1	1
		1250	1	1	0	0	1	1	1	1	1	0	0	1	1	1	1	0	1	1	1	1	0	1	1	1	1	1	1	1	1	1
0.740741
	3	T1 only	0	0	0	1	0	0	0	0	0	0	0	0	0	0	0	1	0	0	0	0	1	0	0	0	0	0	0	0	0	0
	4	T2 only	0	0	0	0	0	0	0	0	1	0	0	0	0	0	0	0	1	0	1	0	0	0	0	1	0	0	0	0	0	0
	20	Shared	1	1	0	0	1	1	1	1	0	0	0	1	1	1	1	0	0	1	0	1	0	1	1	0	1	1	1	1	1	1
			Acde	Aclu	Agsa	Amim	Amob	Apfi	Coer	Espu	Euca	Mepr	Oral	Otha	Tefo	Eufu	Eugi	Onfu	Onba	Onco	Onfr	Ongr	Onta	Onjo	Onle	Onov	Onva	Onve	Sisc	Anst	Gest	Tyve
		1390	1	1	0	1	1	1	1	1	0	0	0	1	1	0	1	0	0	1	0	1	1	1	1	0	1	1	1	1	1	1
		1390	1	1	0	0	1	1	1	1	1	0	0	1	1	1	1	0	1	1	1	1	0	1	1	1	1	1	0	1	1	1
0.692308
	3	T1 only	0	0	0	1	0	0	0	0	0	0	0	0	0	0	0	0	0	0	0	0	1	0	0	0	0	0	1	0	0	0
	5	T2 only	0	0	0	0	0	0	0	0	1	0	0	0	0	1	0	0	1	0	1	0	0	0	0	1	0	0	0	0	0	0
	18	Shared	1	1	0	0	1	1	1	1	0	0	0	1	1	0	1	0	0	1	0	1	0	1	1	0	1	1	0	1	1	1
			Acde	Aclu	Agsa	Amim	Amob	Apfi	Coer	Espu	Euca	Mepr	Oral	Otha	Tefo	Eufu	Eugi	Onfu	Onba	Onco	Onfr	Ongr	Onta	Onjo	Onle	Onov	Onva	Onve	Sisc	Anst	Gest	Tyve
		1480	1	1	1	1	1	1	1	1	0	0	0	1	1	0	0	0	0	1	0	1	0	1	1	0	0	1	0	1	1	1
		1480	1	1	1	0	1	1	1	1	1	0	0	1	1	1	1	0	1	1	1	1	0	1	1	1	1	1	0	1	1	1
0.68
	1	T1 only	0	0	0	1	0	0	0	0	0	0	0	0	0	0	0	0	0	0	0	0	0	0	0	0	0	0	0	0	0	0
	7	T2 only	0	0	0	0	0	0	0	0	1	0	0	0	0	1	1	0	1	0	1	0	0	0	0	1	1	0	0	0	0	0
	17	Shared	1	1	1	0	1	1	1	1	0	0	0	1	1	0	0	0	0	1	0	1	0	1	1	0	0	1	0	1	1	1
			Acde	Aclu	Agsa	Amim	Amob	Apfi	Coer	Espu	Euca	Mepr	Oral	Otha	Tefo	Eufu	Eugi	Onfu	Onba	Onco	Onfr	Ongr	Onta	Onjo	Onle	Onov	Onva	Onve	Sisc	Anst	Gest	Tyve
		1610	1	1	1	1	1	1	1	1	1	0	0	1	1	0	0	0	0	1	0	1	0	1	1	0	0	1	0	1	1	1
		1610	1	1	1	0	1	1	1	1	1	0	0	1	1	1	1	0	1	1	1	1	0	1	1	1	1	1	0	1	1	1
0.72
	1	T1 only	0	0	0	1	0	0	0	0	0	0	0	0	0	0	0	0	0	0	0	0	0	0	0	0	0	0	0	0	0	0
	6	T2 only	0	0	0	0	0	0	0	0	0	0	0	0	0	1	1	0	1	0	1	0	0	0	0	1	1	0	0	0	0	0
	18	Shared	1	1	1	0	1	1	1	1	1	0	0	1	1	0	0	0	0	1	0	1	0	1	1	0	0	1	0	1	1	1
			Acde	Aclu	Agsa	Amim	Amob	Apfi	Coer	Espu	Euca	Mepr	Oral	Otha	Tefo	Eufu	Eugi	Onfu	Onba	Onco	Onfr	Ongr	Onta	Onjo	Onle	Onov	Onva	Onve	Sisc	Anst	Gest	Tyve
		1750	1	1	1	1	1	1	1	1	1	0	0	1	1	0	0	0	0	1	0	1	0	1	1	0	0	1	0	1	1	1
		1750	1	1	1	1	1	1	1	1	1	0	0	1	1	1	1	0	1	1	1	1	0	1	1	1	1	1	0	1	1	1
0.76
	0	T1 only	0	0	0	0	0	0	0	0	0	0	0	0	0	0	0	0	0	0	0	0	0	0	0	0	0	0	0	0	0	0
	6	T2 only	0	0	0	0	0	0	0	0	0	0	0	0	0	1	1	0	1	0	1	0	0	0	0	1	1	0	0	0	0	0
	19	Shared	1	1	1	1	1	1	1	1	1	0	0	1	1	0	0	0	0	1	0	1	0	1	1	0	0	1	0	1	1	1
			Acde	Aclu	Agsa	Amim	Amob	Apfi	Coer	Espu	Euca	Mepr	Oral	Otha	Tefo	Eufu	Eugi	Onfu	Onba	Onco	Onfr	Ongr	Onta	Onjo	Onle	Onov	Onva	Onve	Sisc	Anst	Gest	Tyve
		1840	1	0	1	1	1	1	1	1	1	0	0	1	1	0	0	0	0	1	0	1	0	1	0	0	0	1	0	1	1	1
		1840	1	0	1	1	1	1	1	1	1	0	0	1	1	1	1	0	1	1	1	1	0	1	0	0	0	1	0	1	1	0
0.761905
	1	T1 only	0	0	0	0	0	0	0	0	0	0	0	0	0	0	0	0	0	0	0	0	0	0	0	0	0	0	0	0	0	1
	4	T2 only	0	0	0	0	0	0	0	0	0	0	0	0	0	1	1	0	1	0	1	0	0	0	0	0	0	0	0	0	0	0
	16	Shared	1	0	1	1	1	1	1	1	1	0	0	1	1	0	0	0	0	1	0	1	0	1	0	0	0	1	0	1	1	0
			Acde	Aclu	Agsa	Amim	Amob	Apfi	Coer	Espu	Euca	Mepr	Oral	Otha	Tefo	Eufu	Eugi	Onfu	Onba	Onco	Onfr	Ongr	Onta	Onjo	Onle	Onov	Onva	Onve	Sisc	Anst	Gest	Tyve
		1920	1	0	1	1	1	1	1	1	1	0	1	1	1	0	0	0	0	1	0	1	0	0	0	0	0	1	0	1	1	1
		1920	1	0	1	1	1	1	1	1	1	0	0	1	1	1	1	0	1	1	1	1	0	1	0	0	0	1	0	1	1	0
0.681818
	2	T1 only	0	0	0	0	0	0	0	0	0	0	1	0	0	0	0	0	0	0	0	0	0	0	0	0	0	0	0	0	0	1
	5	T2 only	0	0	0	0	0	0	0	0	0	0	0	0	0	1	1	0	1	0	1	0	0	1	0	0	0	0	0	0	0	0
	15	Shared	1	0	1	1	1	1	1	1	1	0	0	1	1	0	0	0	0	1	0	1	0	0	0	0	0	1	0	1	1	0
			Acde	Aclu	Agsa	Amim	Amob	Apfi	Coer	Espu	Euca	Mepr	Oral	Otha	Tefo	Eufu	Eugi	Onfu	Onba	Onco	Onfr	Ongr	Onta	Onjo	Onle	Onov	Onva	Onve	Sisc	Anst	Gest	Tyve
		2060	1	0	1	1	1	1	1	1	1	0	1	1	1	0	0	0	0	1	0	1	0	0	0	0	0	1	0	1	1	1
		2060	1	0	1	1	1	1	1	1	1	0	1	1	1	1	1	0	1	1	1	1	0	1	0	0	0	1	0	1	1	0
0.727273
	1	T1 only	0	0	0	0	0	0	0	0	0	0	0	0	0	0	0	0	0	0	0	0	0	0	0	0	0	0	0	0	0	1
	5	T2 only	0	0	0	0	0	0	0	0	0	0	0	0	0	1	1	0	1	0	1	0	0	1	0	0	0	0	0	0	0	0
	16	Shared	1	0	1	1	1	1	1	1	1	0	1	1	1	0	0	0	0	1	0	1	0	0	0	0	0	1	0	1	1	0
			Acde	Aclu	Agsa	Amim	Amob	Apfi	Coer	Espu	Euca	Mepr	Oral	Otha	Tefo	Eufu	Eugi	Onfu	Onba	Onco	Onfr	Ongr	Onta	Onjo	Onle	Onov	Onva	Onve	Sisc	Anst	Gest	Tyve
		2135	1	0	1	1	1	1	1	1	1	0	1	1	1	0	0	0	0	1	0	1	0	0	0	0	0	0	0	0	1	1
		2135	1	0	1	1	1	1	1	1	1	0	1	1	1	0	0	0	0	1	1	1	0	0	0	0	0	0	0	1	1	0
0.823529
	1	T1 only	0	0	0	0	0	0	0	0	0	0	0	0	0	0	0	0	0	0	0	0	0	0	0	0	0	0	0	0	0	1
	2	T2 only	0	0	0	0	0	0	0	0	0	0	0	0	0	0	0	0	0	0	1	0	0	0	0	0	0	0	0	1	0	0
	14	Shared	1	0	1	1	1	1	1	1	1	0	1	1	1	0	0	0	0	1	0	1	0	0	0	0	0	0	0	0	1	0
			Acde	Aclu	Agsa	Amim	Amob	Apfi	Coer	Espu	Euca	Mepr	Oral	Otha	Tefo	Eufu	Eugi	Onfu	Onba	Onco	Onfr	Ongr	Onta	Onjo	Onle	Onov	Onva	Onve	Sisc	Anst	Gest	Tyve
		2200	1	0	1	1	1	1	1	1	1	0	1	1	1	0	0	0	0	1	0	1	0	0	0	0	0	0	0	0	1	1
		2200	1	0	1	1	1	1	1	1	1	0	1	1	1	0	0	0	0	1	1	1	0	0	0	0	0	0	0	1	1	0
0.823529
	1	T1 only	0	0	0	0	0	0	0	0	0	0	0	0	0	0	0	0	0	0	0	0	0	0	0	0	0	0	0	0	0	1
	2	T2 only	0	0	0	0	0	0	0	0	0	0	0	0	0	0	0	0	0	0	1	0	0	0	0	0	0	0	0	1	0	0
	14	Shared	1	0	1	1	1	1	1	1	1	0	1	1	1	0	0	0	0	1	0	1	0	0	0	0	0	0	0	0	1	0
			Acde	Aclu	Agsa	Amim	Amob	Apfi	Coer	Espu	Euca	Mepr	Oral	Otha	Tefo	Eufu	Eugi	Onfu	Onba	Onco	Onfr	Ongr	Onta	Onjo	Onle	Onov	Onva	Onve	Sisc	Anst	Gest	Tyve
		2340	0	0	0	1	1	1	0	0	0	0	0	0	0	0	0	0	0	0	0	0	0	0	0	0	0	0	0	0	0	0
		2340	0	0	0	1	1	1	0	1	0	0	0	1	0	0	0	0	0	1	1	1	0	0	0	0	0	0	0	0	1	0
0.333333
	0	T1 only	0	0	0	0	0	0	0	0	0	0	0	0	0	0	0	0	0	0	0	0	0	0	0	0	0	0	0	0	0	0
	6	T2 only	0	0	0	0	0	0	0	1	0	0	0	1	0	0	0	0	0	1	1	1	0	0	0	0	0	0	0	0	1	0
	3	Shared	0	0	0	1	1	1	0	0	0	0	0	0	0	0	0	0	0	0	0	0	0	0	0	0	0	0	0	0	0	0
