# Supplementary material for: Climate change creates rapid species turnover in montane communities
Source: Ecol Evol. 2015 May 25;5(12):2340–7. doi: 10.1002/ece3.1518 (PMC4475367; doi:10.1002/ece3.1518)
Supplement: Appendix S5 — Data and calculations from Moritz et al. (19). [file ece30005-2340-sd5.xlsx]

## Sheet: metadata
Data from Moritz et al. (2008)
Species codes are taken from the first two letters of the Genus name and the first two letters of the species name

## Sheet: data
Similarity		Elevation
			Mi ca	Re me	Pe tr	Ch ca	So or	So mo	Di he	Mi lo	Za pr	Ta se	Sp la	So pa	Ne ci	Sp bel	Ta al	Oc pr	Pe ma	Th bo	Sp bee	Ne ma	Pe bo	So tr	Mi mo	Ta do	Ta qu	Ta sp	Th mo	Ma fl
		100	1	1	0	0	0	0	1	0	0	0	0	0	0	0	0	0	1	1	1	0	0	0	0	0	0	0	0	0
		100	1	1	0	0	1	0	1	0	0	0	0	0	0	0	0	0	1	1	1	0	1	0	0	0	0	0	0	0
0.75
	0	T1 only	0	0	0	0	0	0	0	0	0	0	0	0	0	0	0	0	0	0	0	0	0	0	0	0	0	0	0	0
	2	T2 only	0	0	0	0	1	0	0	0	0	0	0	0	0	0	0	0	0	0	0	0	1	0	0	0	0	0	0	0
	6	Shared	1	1	0	0	0	0	1	0	0	0	0	0	0	0	0	0	1	1	1	0	0	0	0	0	0	0	0	0
		Elevation	Mi ca	Re me	Pe tr	Ch ca	So or	So mo	Di he	Mi lo	Za pr	Ta se	Sp la	So pa	Ne ci	Sp bel	Ta al	Oc pr	Pe ma	Th bo	Sp bee	Ne ma	Pe bo	So tr	Mi mo	Ta do	Ta qu	Ta sp	Th mo	Ma fl
		200	1	1	1	1	0	0	1	0	0	0	0	0	0	0	0	0	1	1	1	1	1	0	0	0	0	0	0	0
		200	1	1	0	1	1	0	1	0	0	0	0	0	0	0	0	0	1	1	1	1	1	0	0	0	0	0	0	0
0.818182
	1	T1 only	0	0	1	0	0	0	0	0	0	0	0	0	0	0	0	0	0	0	0	0	0	0	0	0	0	0	0	0
	1	T2 only	0	0	0	0	1	0	0	0	0	0	0	0	0	0	0	0	0	0	0	0	0	0	0	0	0	0	0	0
	9	Shared	1	1	0	1	0	0	1	0	0	0	0	0	0	0	0	0	1	1	1	1	1	0	0	0	0	0	0	0
		Elevation	Mi ca	Re me	Pe tr	Ch ca	So or	So mo	Di he	Mi lo	Za pr	Ta se	Sp la	So pa	Ne ci	Sp bel	Ta al	Oc pr	Pe ma	Th bo	Sp bee	Ne ma	Pe bo	So tr	Mi mo	Ta do	Ta qu	Ta sp	Th mo	Ma fl
		300	1	1	1	1	0	0	1	0	0	0	0	0	0	0	0	0	1	1	1	1	1	0	0	0	0	0	0	0
		300	1	1	0	1	1	0	1	0	0	0	0	0	0	0	0	0	1	1	1	1	1	0	0	0	0	0	0	0
0.818182
	1	T1 only	0	0	1	0	0	0	0	0	0	0	0	0	0	0	0	0	0	0	0	0	0	0	0	0	0	0	0	0
	1	T2 only	0	0	0	0	1	0	0	0	0	0	0	0	0	0	0	0	0	0	0	0	0	0	0	0	0	0	0	0
	9	Shared	1	1	0	1	0	0	1	0	0	0	0	0	0	0	0	0	1	1	1	1	1	0	0	0	0	0	0	0
		Elevation	Mi ca	Re me	Pe tr	Ch ca	So or	So mo	Di he	Mi lo	Za pr	Ta se	Sp la	So pa	Ne ci	Sp bel	Ta al	Oc pr	Pe ma	Th bo	Sp bee	Ne ma	Pe bo	So tr	Mi mo	Ta do	Ta qu	Ta sp	Th mo	Ma fl
		400	1	1	1	1	0	0	1	0	0	0	0	0	0	0	0	0	1	1	1	1	1	0	0	0	0	0	0	0
		400	1	1	0	1	1	0	1	0	0	0	0	0	0	0	0	0	1	1	1	1	1	0	0	0	0	0	0	0
0.818182
	1	T1 only	0	0	1	0	0	0	0	0	0	0	0	0	0	0	0	0	0	0	0	0	0	0	0	0	0	0	0	0
	1	T2 only	0	0	0	0	1	0	0	0	0	0	0	0	0	0	0	0	0	0	0	0	0	0	0	0	0	0	0	0
	9	Shared	1	1	0	1	0	0	1	0	0	0	0	0	0	0	0	0	1	1	1	1	1	0	0	0	0	0	0	0
		Elevation	Mi ca	Re me	Pe tr	Ch ca	So or	So mo	Di he	Mi lo	Za pr	Ta se	Sp la	So pa	Ne ci	Sp bel	Ta al	Oc pr	Pe ma	Th bo	Sp bee	Ne ma	Pe bo	So tr	Mi mo	Ta do	Ta qu	Ta sp	Th mo	Ma fl
		500	1	1	1	1	1	0	1	0	0	0	0	0	0	0	0	0	1	1	1	1	1	0	0	0	0	0	0	0
		500	1	1	0	1	1	0	1	0	0	0	0	0	0	0	0	0	1	1	1	1	1	0	0	0	0	0	0	0
0.909091
	1	T1 only	0	0	1	0	0	0	0	0	0	0	0	0	0	0	0	0	0	0	0	0	0	0	0	0	0	0	0	0
	0	T2 only	0	0	0	0	0	0	0	0	0	0	0	0	0	0	0	0	0	0	0	0	0	0	0	0	0	0	0	0
	10	Shared	1	1	0	1	1	0	1	0	0	0	0	0	0	0	0	0	1	1	1	1	1	0	0	0	0	0	0	0
		Elevation	Mi ca	Re me	Pe tr	Ch ca	So or	So mo	Di he	Mi lo	Za pr	Ta se	Sp la	So pa	Ne ci	Sp bel	Ta al	Oc pr	Pe ma	Th bo	Sp bee	Ne ma	Pe bo	So tr	Mi mo	Ta do	Ta qu	Ta sp	Th mo	Ma fl
		600	1	1	1	1	1	0	1	1	0	0	0	0	0	0	0	0	1	1	1	1	1	0	0	0	0	0	0	0
		600	1	1	0	1	1	0	1	0	0	0	0	0	0	0	0	0	1	1	1	1	1	0	0	0	0	0	0	0
0.833333
	2	T1 only	0	0	1	0	0	0	0	1	0	0	0	0	0	0	0	0	0	0	0	0	0	0	0	0	0	0	0	0
	0	T2 only	0	0	0	0	0	0	0	0	0	0	0	0	0	0	0	0	0	0	0	0	0	0	0	0	0	0	0	0
	10	Shared	1	1	0	1	1	0	1	0	0	0	0	0	0	0	0	0	1	1	1	1	1	0	0	0	0	0	0	0
		Elevation	Mi ca	Re me	Pe tr	Ch ca	So or	So mo	Di he	Mi lo	Za pr	Ta se	Sp la	So pa	Ne ci	Sp bel	Ta al	Oc pr	Pe ma	Th bo	Sp bee	Ne ma	Pe bo	So tr	Mi mo	Ta do	Ta qu	Ta sp	Th mo	Ma fl
		700	1	1	1	1	1	0	1	1	0	0	0	0	0	0	0	0	1	1	1	1	1	0	0	0	0	0	0	0
		700	1	1	1	1	1	0	1	0	0	0	0	0	0	0	0	0	1	1	1	1	1	0	0	0	0	0	0	0
0.916667
	1	T1 only	0	0	0	0	0	0	0	1	0	0	0	0	0	0	0	0	0	0	0	0	0	0	0	0	0	0	0	0
	0	T2 only	0	0	0	0	0	0	0	0	0	0	0	0	0	0	0	0	0	0	0	0	0	0	0	0	0	0	0	0
	11	Shared	1	1	1	1	1	0	1	0	0	0	0	0	0	0	0	0	1	1	1	1	1	0	0	0	0	0	0	0
		Elevation	Mi ca	Re me	Pe tr	Ch ca	So or	So mo	Di he	Mi lo	Za pr	Ta se	Sp la	So pa	Ne ci	Sp bel	Ta al	Oc pr	Pe ma	Th bo	Sp bee	Ne ma	Pe bo	So tr	Mi mo	Ta do	Ta qu	Ta sp	Th mo	Ma fl
		800	1	1	1	1	1	0	1	1	0	0	0	0	0	0	0	0	1	1	1	1	1	0	0	0	0	0	0	0
		800	1	1	1	1	1	0	0	0	0	0	0	0	0	0	0	0	1	1	1	1	1	0	0	0	0	0	0	0
0.833333
	2	T1 only	0	0	0	0	0	0	1	1	0	0	0	0	0	0	0	0	0	0	0	0	0	0	0	0	0	0	0	0
	0	T2 only	0	0	0	0	0	0	0	0	0	0	0	0	0	0	0	0	0	0	0	0	0	0	0	0	0	0	0	0
	10	Shared	1	1	1	1	1	0	0	0	0	0	0	0	0	0	0	0	1	1	1	1	1	0	0	0	0	0	0	0
		Elevation	Mi ca	Re me	Pe tr	Ch ca	So or	So mo	Di he	Mi lo	Za pr	Ta se	Sp la	So pa	Ne ci	Sp bel	Ta al	Oc pr	Pe ma	Th bo	Sp bee	Ne ma	Pe bo	So tr	Mi mo	Ta do	Ta qu	Ta sp	Th mo	Ma fl
		900	1	1	1	1	1	0	1	1	0	0	0	0	0	0	0	0	1	1	1	1	1	0	0	0	0	0	0	0
		900	1	1	1	1	1	0	0	0	0	0	0	0	0	0	0	0	1	1	1	1	1	0	0	0	0	0	0	0
0.833333
	2	T1 only	0	0	0	0	0	0	1	1	0	0	0	0	0	0	0	0	0	0	0	0	0	0	0	0	0	0	0	0
	0	T2 only	0	0	0	0	0	0	0	0	0	0	0	0	0	0	0	0	0	0	0	0	0	0	0	0	0	0	0	0
	10	Shared	1	1	1	1	1	0	0	0	0	0	0	0	0	0	0	0	1	1	1	1	1	0	0	0	0	0	0	0
		Elevation	Mi ca	Re me	Pe tr	Ch ca	So or	So mo	Di he	Mi lo	Za pr	Ta se	Sp la	So pa	Ne ci	Sp bel	Ta al	Oc pr	Pe ma	Th bo	Sp bee	Ne ma	Pe bo	So tr	Mi mo	Ta do	Ta qu	Ta sp	Th mo	Ma fl
		1000	1	1	1	0	0	0	1	1	0	0	0	0	0	0	0	0	1	1	1	1	1	0	0	0	0	0	0	0
		1000	1	1	1	1	0	0	0	0	0	0	0	0	0	0	0	0	1	1	1	1	1	0	0	0	0	0	0	0
0.727273
	2	T1 only	0	0	0	0	0	0	1	1	0	0	0	0	0	0	0	0	0	0	0	0	0	0	0	0	0	0	0	0
	1	T2 only	0	0	0	1	0	0	0	0	0	0	0	0	0	0	0	0	0	0	0	0	0	0	0	0	0	0	0	0
	8	Shared	1	1	1	0	0	0	0	0	0	0	0	0	0	0	0	0	1	1	1	1	1	0	0	0	0	0	0	0
		Elevation	Mi ca	Re me	Pe tr	Ch ca	So or	So mo	Di he	Mi lo	Za pr	Ta se	Sp la	So pa	Ne ci	Sp bel	Ta al	Oc pr	Pe ma	Th bo	Sp bee	Ne ma	Pe bo	So tr	Mi mo	Ta do	Ta qu	Ta sp	Th mo	Ma fl
		1100	1	1	1	0	0	0	0	1	0	0	0	0	0	0	0	0	1	1	1	1	1	0	0	0	0	0	0	0
		1100	1	1	1	1	0	0	0	0	0	0	0	0	0	0	0	0	1	1	1	1	1	0	0	0	0	0	0	0
0.8
	1	T1 only	0	0	0	0	0	0	0	1	0	0	0	0	0	0	0	0	0	0	0	0	0	0	0	0	0	0	0	0
	1	T2 only	0	0	0	1	0	0	0	0	0	0	0	0	0	0	0	0	0	0	0	0	0	0	0	0	0	0	0	0
	8	Shared	1	1	1	0	0	0	0	0	0	0	0	0	0	0	0	0	1	1	1	1	1	0	0	0	0	0	0	0
		Elevation	Mi ca	Re me	Pe tr	Ch ca	So or	So mo	Di he	Mi lo	Za pr	Ta se	Sp la	So pa	Ne ci	Sp bel	Ta al	Oc pr	Pe ma	Th bo	Sp bee	Ne ma	Pe bo	So tr	Mi mo	Ta do	Ta qu	Ta sp	Th mo	Ma fl
		1200	0	0	1	0	0	0	0	1	0	0	0	0	0	0	0	0	1	1	1	1	1	1	1	1	0	0	0	0
		1200	1	1	1	1	0	1	0	1	0	0	0	0	0	0	0	0	1	1	1	1	1	1	1	1	0	0	0	0
0.714286
	0	T1 only	0	0	0	0	0	0	0	0	0	0	0	0	0	0	0	0	0	0	0	0	0	0	0	0	0	0	0	0
	4	T2 only	1	1	0	1	0	1	0	0	0	0	0	0	0	0	0	0	0	0	0	0	0	0	0	0	0	0	0	0
	10	Shared	0	0	1	0	0	0	0	1	0	0	0	0	0	0	0	0	1	1	1	1	1	1	1	1	0	0	0	0
		Elevation	Mi ca	Re me	Pe tr	Ch ca	So or	So mo	Di he	Mi lo	Za pr	Ta se	Sp la	So pa	Ne ci	Sp bel	Ta al	Oc pr	Pe ma	Th bo	Sp bee	Ne ma	Pe bo	So tr	Mi mo	Ta do	Ta qu	Ta sp	Th mo	Ma fl
		1300	0	0	0	0	0	0	0	1	1	0	0	0	0	0	0	0	1	1	1	1	1	1	1	1	0	0	0	0
		1300	1	0	1	1	0	1	0	1	0	0	0	0	0	0	0	0	1	1	1	1	1	1	1	1	0	0	0	0
0.642857
	1	T1 only	0	0	0	0	0	0	0	0	1	0	0	0	0	0	0	0	0	0	0	0	0	0	0	0	0	0	0	0
	4	T2 only	1	0	1	1	0	1	0	0	0	0	0	0	0	0	0	0	0	0	0	0	0	0	0	0	0	0	0	0
	9	Shared	0	0	0	0	0	0	0	1	0	0	0	0	0	0	0	0	1	1	1	1	1	1	1	1	0	0	0	0
		Elevation	Mi ca	Re me	Pe tr	Ch ca	So or	So mo	Di he	Mi lo	Za pr	Ta se	Sp la	So pa	Ne ci	Sp bel	Ta al	Oc pr	Pe ma	Th bo	Sp bee	Ne ma	Pe bo	So tr	Mi mo	Ta do	Ta qu	Ta sp	Th mo	Ma fl
		1400	0	0	0	0	0	0	0	1	1	1	0	0	0	0	0	0	1	1	1	1	1	1	1	1	0	0	0	0
		1400	1	0	1	1	0	1	0	1	0	0	0	0	0	0	0	0	1	1	1	1	1	1	1	1	0	0	0	0
0.6
	2	T1 only	0	0	0	0	0	0	0	0	1	1	0	0	0	0	0	0	0	0	0	0	0	0	0	0	0	0	0	0
	4	T2 only	1	0	1	1	0	1	0	0	0	0	0	0	0	0	0	0	0	0	0	0	0	0	0	0	0	0	0	0
	9	Shared	0	0	0	0	0	0	0	1	0	0	0	0	0	0	0	0	1	1	1	1	1	1	1	1	0	0	0	0
		Elevation	Mi ca	Re me	Pe tr	Ch ca	So or	So mo	Di he	Mi lo	Za pr	Ta se	Sp la	So pa	Ne ci	Sp bel	Ta al	Oc pr	Pe ma	Th bo	Sp bee	Ne ma	Pe bo	So tr	Mi mo	Ta do	Ta qu	Ta sp	Th mo	Ma fl
		1500	0	0	0	0	0	0	0	1	1	1	0	0	0	0	0	0	1	1	1	1	1	1	1	1	1	0	0	0
		1500	1	0	1	1	0	1	0	1	1	0	0	0	0	0	0	0	1	1	1	1	1	1	1	1	1	0	0	0
0.6875
	1	T1 only	0	0	0	0	0	0	0	0	0	1	0	0	0	0	0	0	0	0	0	0	0	0	0	0	0	0	0	0
	4	T2 only	1	0	1	1	0	1	0	0	0	0	0	0	0	0	0	0	0	0	0	0	0	0	0	0	0	0	0	0
	11	Shared	0	0	0	0	0	0	0	1	1	0	0	0	0	0	0	0	1	1	1	1	1	1	1	1	1	0	0	0
		Elevation	Mi ca	Re me	Pe tr	Ch ca	So or	So mo	Di he	Mi lo	Za pr	Ta se	Sp la	So pa	Ne ci	Sp bel	Ta al	Oc pr	Pe ma	Th bo	Sp bee	Ne ma	Pe bo	So tr	Mi mo	Ta do	Ta qu	Ta sp	Th mo	Ma fl
		1600	0	0	0	0	0	0	0	1	1	1	1	0	0	0	0	0	1	1	1	1	1	1	1	1	1	0	0	0
		1600	1	0	1	1	0	1	0	1	1	0	0	0	0	0	0	0	1	1	1	1	1	1	1	1	1	0	0	0
0.647059
	2	T1 only	0	0	0	0	0	0	0	0	0	1	1	0	0	0	0	0	0	0	0	0	0	0	0	0	0	0	0	0
	4	T2 only	1	0	1	1	0	1	0	0	0	0	0	0	0	0	0	0	0	0	0	0	0	0	0	0	0	0	0	0
	11	Shared	0	0	0	0	0	0	0	1	1	0	0	0	0	0	0	0	1	1	1	1	1	1	1	1	1	0	0	0
		Elevation	Mi ca	Re me	Pe tr	Ch ca	So or	So mo	Di he	Mi lo	Za pr	Ta se	Sp la	So pa	Ne ci	Sp bel	Ta al	Oc pr	Pe ma	Th bo	Sp bee	Ne ma	Pe bo	So tr	Mi mo	Ta do	Ta qu	Ta sp	Th mo	Ma fl
		1700	0	0	0	0	0	0	0	1	1	1	1	1	0	0	0	0	1	0	1	0	1	1	1	1	1	0	0	0
		1700	0	0	1	1	0	1	0	1	1	0	0	0	0	0	0	0	1	0	1	1	1	1	1	1	1	0	0	0
0.5625
	3	T1 only	0	0	0	0	0	0	0	0	0	1	1	1	0	0	0	0	0	0	0	0	0	0	0	0	0	0	0	0
	4	T2 only	0	0	1	1	0	1	0	0	0	0	0	0	0	0	0	0	0	0	0	1	0	0	0	0	0	0	0	0
	9	Shared	0	0	0	0	0	0	0	1	1	0	0	0	0	0	0	0	1	0	1	0	1	1	1	1	1	0	0	0
		Elevation	Mi ca	Re me	Pe tr	Ch ca	So or	So mo	Di he	Mi lo	Za pr	Ta se	Sp la	So pa	Ne ci	Sp bel	Ta al	Oc pr	Pe ma	Th bo	Sp bee	Ne ma	Pe bo	So tr	Mi mo	Ta do	Ta qu	Ta sp	Th mo	Ma fl
		1800	0	0	0	0	0	0	0	1	1	1	1	1	1	0	0	0	1	0	1	0	1	1	1	1	1	1	0	0
		1800	0	0	1	0	0	1	0	1	1	0	0	0	0	0	0	0	1	0	1	0	1	1	1	1	1	0	0	0
0.5625
	5	T1 only	0	0	0	0	0	0	0	0	0	1	1	1	1	0	0	0	0	0	0	0	0	0	0	0	0	1	0	0
	2	T2 only	0	0	1	0	0	1	0	0	0	0	0	0	0	0	0	0	0	0	0	0	0	0	0	0	0	0	0	0
	9	Shared	0	0	0	0	0	0	0	1	1	0	0	0	0	0	0	0	1	0	1	0	1	1	1	1	1	0	0	0
		Elevation	Mi ca	Re me	Pe tr	Ch ca	So or	So mo	Di he	Mi lo	Za pr	Ta se	Sp la	So pa	Ne ci	Sp bel	Ta al	Oc pr	Pe ma	Th bo	Sp bee	Ne ma	Pe bo	So tr	Mi mo	Ta do	Ta qu	Ta sp	Th mo	Ma fl
		1900	0	0	0	0	0	0	0	1	1	1	1	1	1	0	0	0	1	0	1	0	1	1	1	1	1	1	1	0
		1900	0	0	0	0	0	1	0	1	1	0	1	0	0	0	0	0	1	0	1	0	1	1	1	1	1	1	1	0
0.75
	3	T1 only	0	0	0	0	0	0	0	0	0	1	0	1	1	0	0	0	0	0	0	0	0	0	0	0	0	0	0	0
	1	T2 only	0	0	0	0	0	1	0	0	0	0	0	0	0	0	0	0	0	0	0	0	0	0	0	0	0	0	0	0
	12	Shared	0	0	0	0	0	0	0	1	1	0	1	0	0	0	0	0	1	0	1	0	1	1	1	1	1	1	1	0
		Elevation	Mi ca	Re me	Pe tr	Ch ca	So or	So mo	Di he	Mi lo	Za pr	Ta se	Sp la	So pa	Ne ci	Sp bel	Ta al	Oc pr	Pe ma	Th bo	Sp bee	Ne ma	Pe bo	So tr	Mi mo	Ta do	Ta qu	Ta sp	Th mo	Ma fl
		2000	0	0	0	0	0	0	0	1	1	1	1	1	1	0	0	0	1	0	1	0	1	1	1	1	1	1	1	0
		2000	0	0	0	0	0	1	0	1	1	0	1	0	0	0	0	0	1	0	1	0	1	1	1	1	1	1	1	0
0.75
	3	T1 only	0	0	0	0	0	0	0	0	0	1	0	1	1	0	0	0	0	0	0	0	0	0	0	0	0	0	0	0
	1	T2 only	0	0	0	0	0	1	0	0	0	0	0	0	0	0	0	0	0	0	0	0	0	0	0	0	0	0	0	0
	12	Shared	0	0	0	0	0	0	0	1	1	0	1	0	0	0	0	0	1	0	1	0	1	1	1	1	1	1	1	0
		Elevation	Mi ca	Re me	Pe tr	Ch ca	So or	So mo	Di he	Mi lo	Za pr	Ta se	Sp la	So pa	Ne ci	Sp bel	Ta al	Oc pr	Pe ma	Th bo	Sp bee	Ne ma	Pe bo	So tr	Mi mo	Ta do	Ta qu	Ta sp	Th mo	Ma fl
		2100	0	0	0	0	0	0	0	1	1	1	1	1	1	0	0	0	1	0	1	0	1	1	1	1	1	1	1	0
		2100	0	0	0	0	0	1	0	1	1	0	1	0	0	0	0	0	1	0	1	0	1	1	1	1	1	1	1	0
0.75
	3	T1 only	0	0	0	0	0	0	0	0	0	1	0	1	1	0	0	0	0	0	0	0	0	0	0	0	0	0	0	0
	1	T2 only	0	0	0	0	0	1	0	0	0	0	0	0	0	0	0	0	0	0	0	0	0	0	0	0	0	0	0	0
	12	Shared	0	0	0	0	0	0	0	1	1	0	1	0	0	0	0	0	1	0	1	0	1	1	1	1	1	1	1	0
		Elevation	Mi ca	Re me	Pe tr	Ch ca	So or	So mo	Di he	Mi lo	Za pr	Ta se	Sp la	So pa	Ne ci	Sp bel	Ta al	Oc pr	Pe ma	Th bo	Sp bee	Ne ma	Pe bo	So tr	Mi mo	Ta do	Ta qu	Ta sp	Th mo	Ma fl
		2200	0	0	0	0	0	1	0	1	1	1	1	1	1	0	0	0	1	0	1	0	1	1	1	1	1	1	1	0
		2200	0	0	0	0	0	1	0	1	1	0	1	1	0	0	0	0	1	0	1	0	1	1	1	1	1	1	1	0
0.875
	2	T1 only	0	0	0	0	0	0	0	0	0	1	0	0	1	0	0	0	0	0	0	0	0	0	0	0	0	0	0	0
	0	T2 only	0	0	0	0	0	0	0	0	0	0	0	0	0	0	0	0	0	0	0	0	0	0	0	0	0	0	0	0
	14	Shared	0	0	0	0	0	1	0	1	1	0	1	1	0	0	0	0	1	0	1	0	1	1	1	1	1	1	1	0
		Elevation	Mi ca	Re me	Pe tr	Ch ca	So or	So mo	Di he	Mi lo	Za pr	Ta se	Sp la	So pa	Ne ci	Sp bel	Ta al	Oc pr	Pe ma	Th bo	Sp bee	Ne ma	Pe bo	So tr	Mi mo	Ta do	Ta qu	Ta sp	Th mo	Ma fl
		2300	0	0	0	0	0	1	0	1	1	1	1	1	1	1	1	0	1	0	1	0	1	0	1	1	0	1	1	0
		2300	0	0	0	0	0	1	0	1	1	0	1	1	0	0	0	0	1	0	1	0	1	0	1	1	0	1	1	0
0.75
	4	T1 only	0	0	0	0	0	0	0	0	0	1	0	0	1	1	1	0	0	0	0	0	0	0	0	0	0	0	0	0
	0	T2 only	0	0	0	0	0	0	0	0	0	0	0	0	0	0	0	0	0	0	0	0	0	0	0	0	0	0	0	0
	12	Shared	0	0	0	0	0	1	0	1	1	0	1	1	0	0	0	0	1	0	1	0	1	0	1	1	0	1	1	0
		Elevation	Mi ca	Re me	Pe tr	Ch ca	So or	So mo	Di he	Mi lo	Za pr	Ta se	Sp la	So pa	Ne ci	Sp bel	Ta al	Oc pr	Pe ma	Th bo	Sp bee	Ne ma	Pe bo	So tr	Mi mo	Ta do	Ta qu	Ta sp	Th mo	Ma fl
		2400	0	0	0	0	0	1	0	1	1	1	1	1	1	1	1	1	1	0	1	0	1	0	1	1	0	1	1	0
		2400	0	0	0	0	0	1	0	1	1	1	1	1	1	0	0	0	1	0	1	0	1	0	1	1	0	1	1	0
0.823529
	3	T1 only	0	0	0	0	0	0	0	0	0	0	0	0	0	1	1	1	0	0	0	0	0	0	0	0	0	0	0	0
	0	T2 only	0	0	0	0	0	0	0	0	0	0	0	0	0	0	0	0	0	0	0	0	0	0	0	0	0	0	0	0
	14	Shared	0	0	0	0	0	1	0	1	1	1	1	1	1	0	0	0	1	0	1	0	1	0	1	1	0	1	1	0
		Elevation	Mi ca	Re me	Pe tr	Ch ca	So or	So mo	Di he	Mi lo	Za pr	Ta se	Sp la	So pa	Ne ci	Sp bel	Ta al	Oc pr	Pe ma	Th bo	Sp bee	Ne ma	Pe bo	So tr	Mi mo	Ta do	Ta qu	Ta sp	Th mo	Ma fl
		2500	0	0	0	0	0	1	0	1	1	1	1	1	1	1	1	1	1	0	1	0	0	0	1	1	0	1	1	1
		2500	0	0	0	0	0	1	0	1	1	0	1	1	1	0	0	1	1	0	0	0	0	0	1	1	0	1	1	1
0.764706
	4	T1 only	0	0	0	0	0	0	0	0	0	1	0	0	0	1	1	0	0	0	1	0	0	0	0	0	0	0	0	0
	0	T2 only	0	0	0	0	0	0	0	0	0	0	0	0	0	0	0	0	0	0	0	0	0	0	0	0	0	0	0	0
	13	Shared	0	0	0	0	0	1	0	1	1	0	1	1	1	0	0	1	1	0	0	0	0	0	1	1	0	1	1	1
		Elevation	Mi ca	Re me	Pe tr	Ch ca	So or	So mo	Di he	Mi lo	Za pr	Ta se	Sp la	So pa	Ne ci	Sp bel	Ta al	Oc pr	Pe ma	Th bo	Sp bee	Ne ma	Pe bo	So tr	Mi mo	Ta do	Ta qu	Ta sp	Th mo	Ma fl
		2600	0	0	0	0	0	1	0	1	1	1	1	1	1	1	1	1	1	0	1	0	0	0	1	1	0	1	1	1
		2600	0	0	0	0	0	1	0	1	1	0	1	1	0	1	0	1	1	0	0	0	0	0	1	1	0	1	1	1
0.764706
	4	T1 only	0	0	0	0	0	0	0	0	0	1	0	0	1	0	1	0	0	0	1	0	0	0	0	0	0	0	0	0
	0	T2 only	0	0	0	0	0	0	0	0	0	0	0	0	0	0	0	0	0	0	0	0	0	0	0	0	0	0	0	0
	13	Shared	0	0	0	0	0	1	0	1	1	0	1	1	0	1	0	1	1	0	0	0	0	0	1	1	0	1	1	1
		Elevation	Mi ca	Re me	Pe tr	Ch ca	So or	So mo	Di he	Mi lo	Za pr	Ta se	Sp la	So pa	Ne ci	Sp bel	Ta al	Oc pr	Pe ma	Th bo	Sp bee	Ne ma	Pe bo	So tr	Mi mo	Ta do	Ta qu	Ta sp	Th mo	Ma fl
		2700	0	0	0	0	0	1	0	1	1	1	1	1	1	1	1	1	1	0	1	0	0	0	1	1	0	1	1	1
		2700	0	0	0	0	0	1	0	1	1	0	1	1	0	1	0	1	1	0	0	0	0	0	1	1	0	1	1	1
0.764706
	4	T1 only	0	0	0	0	0	0	0	0	0	1	0	0	1	0	1	0	0	0	1	0	0	0	0	0	0	0	0	0
	0	T2 only	0	0	0	0	0	0	0	0	0	0	0	0	0	0	0	0	0	0	0	0	0	0	0	0	0	0	0	0
	13	Shared	0	0	0	0	0	1	0	1	1	0	1	1	0	1	0	1	1	0	0	0	0	0	1	1	0	1	1	1
		Elevation	Mi ca	Re me	Pe tr	Ch ca	So or	So mo	Di he	Mi lo	Za pr	Ta se	Sp la	So pa	Ne ci	Sp bel	Ta al	Oc pr	Pe ma	Th bo	Sp bee	Ne ma	Pe bo	So tr	Mi mo	Ta do	Ta qu	Ta sp	Th mo	Ma fl
		2800	0	0	0	0	0	1	0	1	1	0	1	1	1	1	1	1	1	0	0	0	0	0	1	1	0	1	1	1
		2800	0	0	0	0	0	1	0	1	1	0	1	1	0	1	0	1	1	0	0	0	0	0	1	1	0	1	1	1
0.866667
	2	T1 only	0	0	0	0	0	0	0	0	0	0	0	0	1	0	1	0	0	0	0	0	0	0	0	0	0	0	0	0
	0	T2 only	0	0	0	0	0	0	0	0	0	0	0	0	0	0	0	0	0	0	0	0	0	0	0	0	0	0	0	0
	13	Shared	0	0	0	0	0	1	0	1	1	0	1	1	0	1	0	1	1	0	0	0	0	0	1	1	0	1	1	1
		Elevation	Mi ca	Re me	Pe tr	Ch ca	So or	So mo	Di he	Mi lo	Za pr	Ta se	Sp la	So pa	Ne ci	Sp bel	Ta al	Oc pr	Pe ma	Th bo	Sp bee	Ne ma	Pe bo	So tr	Mi mo	Ta do	Ta qu	Ta sp	Th mo	Ma fl
		2900	0	0	0	0	0	1	0	1	1	0	1	1	1	1	1	1	1	0	0	0	0	0	1	1	0	1	1	1
		2900	0	0	0	0	0	1	0	1	1	0	1	1	0	1	1	1	1	0	0	0	0	0	1	1	0	1	1	1
0.933333
	1	T1 only	0	0	0	0	0	0	0	0	0	0	0	0	1	0	0	0	0	0	0	0	0	0	0	0	0	0	0	0
	0	T2 only	0	0	0	0	0	0	0	0	0	0	0	0	0	0	0	0	0	0	0	0	0	0	0	0	0	0	0	0
	14	Shared	0	0	0	0	0	1	0	1	1	0	1	1	0	1	1	1	1	0	0	0	0	0	1	1	0	1	1	1
		Elevation	Mi ca	Re me	Pe tr	Ch ca	So or	So mo	Di he	Mi lo	Za pr	Ta se	Sp la	So pa	Ne ci	Sp bel	Ta al	Oc pr	Pe ma	Th bo	Sp bee	Ne ma	Pe bo	So tr	Mi mo	Ta do	Ta qu	Ta sp	Th mo	Ma fl
		3000	0	0	0	0	0	1	0	1	1	0	1	1	1	1	1	1	1	0	0	0	0	0	1	1	0	1	1	1
		3000	0	0	0	0	0	1	0	1	1	0	1	1	0	1	1	1	1	0	0	0	0	0	1	1	0	1	1	1
0.933333
	1	T1 only	0	0	0	0	0	0	0	0	0	0	0	0	1	0	0	0	0	0	0	0	0	0	0	0	0	0	0	0
	0	T2 only	0	0	0	0	0	0	0	0	0	0	0	0	0	0	0	0	0	0	0	0	0	0	0	0	0	0	0	0
	14	Shared	0	0	0	0	0	1	0	1	1	0	1	1	0	1	1	1	1	0	0	0	0	0	1	1	0	1	1	1
		Elevation	Mi ca	Re me	Pe tr	Ch ca	So or	So mo	Di he	Mi lo	Za pr	Ta se	Sp la	So pa	Ne ci	Sp bel	Ta al	Oc pr	Pe ma	Th bo	Sp bee	Ne ma	Pe bo	So tr	Mi mo	Ta do	Ta qu	Ta sp	Th mo	Ma fl
		3100	0	0	0	0	0	1	0	1	1	0	1	1	1	1	1	1	1	0	0	0	0	0	1	1	0	1	1	1
		3100	0	0	0	0	0	1	0	1	1	0	1	1	0	1	1	1	1	0	0	0	0	0	1	1	0	1	1	1
0.933333
	1	T1 only	0	0	0	0	0	0	0	0	0	0	0	0	1	0	0	0	0	0	0	0	0	0	0	0	0	0	0	0
	0	T2 only	0	0	0	0	0	0	0	0	0	0	0	0	0	0	0	0	0	0	0	0	0	0	0	0	0	0	0	0
	14	Shared	0	0	0	0	0	1	0	1	1	0	1	1	0	1	1	1	1	0	0	0	0	0	1	1	0	1	1	1
		Elevation	Mi ca	Re me	Pe tr	Ch ca	So or	So mo	Di he	Mi lo	Za pr	Ta se	Sp la	So pa	Ne ci	Sp bel	Ta al	Oc pr	Pe ma	Th bo	Sp bee	Ne ma	Pe bo	So tr	Mi mo	Ta do	Ta qu	Ta sp	Th mo	Ma fl
		3200	0	0	0	0	0	1	0	1	0	0	1	0	1	1	1	1	1	0	0	0	0	0	0	0	0	0	0	1
		3200	0	0	0	0	0	1	0	1	0	0	1	0	0	1	1	1	1	0	0	0	0	0	0	0	0	1	0	1
0.8
	1	T1 only	0	0	0	0	0	0	0	0	0	0	0	0	1	0	0	0	0	0	0	0	0	0	0	0	0	0	0	0
	1	T2 only	0	0	0	0	0	0	0	0	0	0	0	0	0	0	0	0	0	0	0	0	0	0	0	0	0	1	0	0
	8	Shared	0	0	0	0	0	1	0	1	0	0	1	0	0	1	1	1	1	0	0	0	0	0	0	0	0	0	0	1
		Elevation	Mi ca	Re me	Pe tr	Ch ca	So or	So mo	Di he	Mi lo	Za pr	Ta se	Sp la	So pa	Ne ci	Sp bel	Ta al	Oc pr	Pe ma	Th bo	Sp bee	Ne ma	Pe bo	So tr	Mi mo	Ta do	Ta qu	Ta sp	Th mo	Ma fl
		3300	0	0	0	0	0	0	0	0	0	0	0	0	0	0	1	1	0	0	0	0	0	0	0	0	0	0	0	1
		3300	0	0	0	0	0	0	0	0	0	0	0	0	0	0	1	1	0	0	0	0	0	0	0	0	0	0	0	1
1
	0	T1 only	0	0	0	0	0	0	0	0	0	0	0	0	0	0	0	0	0	0	0	0	0	0	0	0	0	0	0	0
	0	T2 only	0	0	0	0	0	0	0	0	0	0	0	0	0	0	0	0	0	0	0	0	0	0	0	0	0	0	0	0
	3	Shared	0	0	0	0	0	0	0	0	0	0	0	0	0	0	1	1	0	0	0	0	0	0	0	0	0	0	0	1
		Elevation	Mi ca	Re me	Pe tr	Ch ca	So or	So mo	Di he	Mi lo	Za pr	Ta se	Sp la	So pa	Ne ci	Sp bel	Ta al	Oc pr	Pe ma	Th bo	Sp bee	Ne ma	Pe bo	So tr	Mi mo	Ta do	Ta qu	Ta sp	Th mo	Ma fl
		3400	0	0	0	0	0	0	0	0	0	0	0	0	0	0	0	1	0	0	0	0	0	0	0	0	0	0	0	0
		3400	0	0	0	0	0	0	0	0	0	0	0	0	0	0	0	1	0	0	0	0	0	0	0	0	0	0	0	0
1
	0	T1 only	0	0	0	0	0	0	0	0	0	0	0	0	0	0	0	0	0	0	0	0	0	0	0	0	0	0	0	0
	0	T2 only	0	0	0	0	0	0	0	0	0	0	0	0	0	0	0	0	0	0	0	0	0	0	0	0	0	0	0	0
	1	Shared	0	0	0	0	0	0	0	0	0	0	0	0	0	0	0	1	0	0	0	0	0	0	0	0	0	0	0	0
		Elevation	Mi ca	Re me	Pe tr	Ch ca	So or	So mo	Di he	Mi lo	Za pr	Ta se	Sp la	So pa	Ne ci	Sp bel	Ta al	Oc pr	Pe ma	Th bo	Sp bee	Ne ma	Pe bo	So tr	Mi mo	Ta do	Ta qu	Ta sp	Th mo	Ma fl
		3500	0	0	0	0	0	0	0	0	0	0	0	0	0	0	0	1	0	0	0	0	0	0	0	0	0	0	0	0
		3500	0	0	0	0	0	0	0	0	0	0	0	0	0	0	0	1	0	0	0	0	0	0	0	0	0	0	0	0
1
	0	T1 only	0	0	0	0	0	0	0	0	0	0	0	0	0	0	0	0	0	0	0	0	0	0	0	0	0	0	0	0
	0	T2 only	0	0	0	0	0	0	0	0	0	0	0	0	0	0	0	0	0	0	0	0	0	0	0	0	0	0	0	0
	1	Shared	0	0	0	0	0	0	0	0	0	0	0	0	0	0	0	1	0	0	0	0	0	0	0	0	0	0	0	0
		Elevation	Mi ca	Re me	Pe tr	Ch ca	So or	So mo	Di he	Mi lo	Za pr	Ta se	Sp la	So pa	Ne ci	Sp bel	Ta al	Oc pr	Pe ma	Th bo	Sp bee	Ne ma	Pe bo	So tr	Mi mo	Ta do	Ta qu	Ta sp	Th mo	Ma fl
		3600	0	0	0	0	0	0	0	0	0	0	0	0	0	0	0	1	0	0	0	0	0	0	0	0	0	0	0	0
		3600	0	0	0	0	0	0	0	0	0	0	0	0	0	0	0	1	0	0	0	0	0	0	0	0	0	0	0	0
1
	0	T1 only	0	0	0	0	0	0	0	0	0	0	0	0	0	0	0	0	0	0	0	0	0	0	0	0	0	0	0	0
	0	T2 only	0	0	0	0	0	0	0	0	0	0	0	0	0	0	0	0	0	0	0	0	0	0	0	0	0	0	0	0
	1	Shared	0	0	0	0	0	0	0	0	0	0	0	0	0	0	0	1	0	0	0	0	0	0	0	0	0	0	0	0
		Elevation	Mi ca	Re me	Pe tr	Ch ca	So or	So mo	Di he	Mi lo	Za pr	Ta se	Sp la	So pa	Ne ci	Sp bel	Ta al	Oc pr	Pe ma	Th bo	Sp bee	Ne ma	Pe bo	So tr	Mi mo	Ta do	Ta qu	Ta sp	Th mo	Ma fl
		3700	0	0	0	0	0	0	0	0	0	0	0	0	0	0	0	1	0	0	0	0	0	0	0	0	0	0	0	0
		3700	0	0	0	0	0	0	0	0	0	0	0	0	0	0	0	1	0	0	0	0	0	0	0	0	0	0	0	0
1
	0	T1 only	0	0	0	0	0	0	0	0	0	0	0	0	0	0	0	0	0	0	0	0	0	0	0	0	0	0	0	0
	0	T2 only	0	0	0	0	0	0	0	0	0	0	0	0	0	0	0	0	0	0	0	0	0	0	0	0	0	0	0	0
	1	Shared	0	0	0	0	0	0	0	0	0	0	0	0	0	0	0	1	0	0	0	0	0	0	0	0	0	0	0	0
		Elevation	Mi ca	Re me	Pe tr	Ch ca	So or	So mo	Di he	Mi lo	Za pr	Ta se	Sp la	So pa	Ne ci	Sp bel	Ta al	Oc pr	Pe ma	Th bo	Sp bee	Ne ma	Pe bo	So tr	Mi mo	Ta do	Ta qu	Ta sp	Th mo	Ma fl
		3800	0	0	0	0	0	0	0	0	0	0	0	0	0	0	0	1	0	0	0	0	0	0	0	0	0	0	0	0
		3800	0	0	0	0	0	0	0	0	0	0	0	0	0	0	0	1	0	0	0	0	0	0	0	0	0	0	0	0
1
	0	T1 only	0	0	0	0	0	0	0	0	0	0	0	0	0	0	0	0	0	0	0	0	0	0	0	0	0	0	0	0
	0	T2 only	0	0	0	0	0	0	0	0	0	0	0	0	0	0	0	0	0	0	0	0	0	0	0	0	0	0	0	0
	1	Shared	0	0	0	0	0	0	0	0	0	0	0	0	0	0	0	1	0	0	0	0	0	0	0	0	0	0	0	0
