# Supplementary material for: Climate change creates rapid species turnover in montane communities
Source: Ecol Evol. 2015 May 25;5(12):2340–7. doi: 10.1002/ece3.1518 (PMC4475367; doi:10.1002/ece3.1518)
Supplement: Appendix S6 — Data and calculations from Ploquin et al. (21). [file ece30005-2340-sd6.xlsx]

## Sheet: metadata
Data from Ploquin et al. (2014)
Data on range limits were visually estimated from the figure in original manuscript displaying ranges during historical and recent surveys
Full Genus and species names are listed

## Sheet: data
Similarity			Elevation
				Bombus cullumanus	Bombus gerstaeckeri	Bombus hortorum	Bombus humilis	Bombus hypnorum	Bombus inexpectatus	Bombus jonellus	Bombus laesus	Bombus lapidarius	Bombus lucorum	Bombus mesomelas	Bombus monticola	Bombus mucidus	Bombus muscorum	Bombus pascuorum	Bombus pratorum	Bombus ruderarius	Bombus ruderatus	Bombus sichelli	Bombus soroeensis	Bombus subterraneus	Bombus sylvarum	Bombus terrestris	Bombus wurflenii
			0	0	0	1	0	0	0	0	0	0	0	0	0	0	1	1	1	0	0	0	0	0	0	0	0
			0	0	0	1	1	0	0	0	0	0	1	0	0	0	0	1	0	0	0	0	0	0	0	0	0
0.333333
	2	T1 only	0	0	0	0	0	0	0	0	0	0	0	0	0	0	1	0	1	0	0	0	0	0	0	0	0
	2	T2 only	0	0	0	0	1	0	0	0	0	0	1	0	0	0	0	0	0	0	0	0	0	0	0	0	0
	2	Shared	0	0	0	1	0	0	0	0	0	0	0	0	0	0	0	1	0	0	0	0	0	0	0	0	0
				Bombus cullumanus	Bombus gerstaeckeri	Bombus hortorum	Bombus humilis	Bombus hypnorum	Bombus inexpectatus	Bombus jonellus	Bombus laesus	Bombus lapidarius	Bombus lucorum	Bombus mesomelas	Bombus monticola	Bombus mucidus	Bombus muscorum	Bombus pascuorum	Bombus pratorum	Bombus ruderarius	Bombus ruderatus	Bombus sichelli	Bombus soroeensis	Bombus subterraneus	Bombus sylvarum	Bombus terrestris	Bombus wurflenii
			100	0	0	1	1	0	0	0	0	1	1	0	0	0	1	1	1	0	0	0	0	0	1	1	1
			100	0	0	1	1	0	0	0	0	0	1	0	0	0	1	1	1	0	0	0	0	0	1	1	0
0.8
	2	T1 only	0	0	0	0	0	0	0	0	0	1	0	0	0	0	0	0	0	0	0	0	0	0	0	0	1
	0	T2 only	0	0	0	0	0	0	0	0	0	0	0	0	0	0	0	0	0	0	0	0	0	0	0	0	0
	8	Shared	0	0	0	1	1	0	0	0	0	0	1	0	0	0	1	1	1	0	0	0	0	0	1	1	0
				Bombus cullumanus	Bombus gerstaeckeri	Bombus hortorum	Bombus humilis	Bombus hypnorum	Bombus inexpectatus	Bombus jonellus	Bombus laesus	Bombus lapidarius	Bombus lucorum	Bombus mesomelas	Bombus monticola	Bombus mucidus	Bombus muscorum	Bombus pascuorum	Bombus pratorum	Bombus ruderarius	Bombus ruderatus	Bombus sichelli	Bombus soroeensis	Bombus subterraneus	Bombus sylvarum	Bombus terrestris	Bombus wurflenii
			200	1	0	1	1	0	0	0	0	1	1	0	0	0	1	1	1	0	0	0	0	0	1	1	1
			200	0	0	1	1	0	0	0	0	0	1	0	0	0	1	1	1	0	0	0	0	0	1	1	0
0.727273
	3	T1 only	0	1	0	0	0	0	0	0	0	1	0	0	0	0	0	0	0	0	0	0	0	0	0	0	1
	0	T2 only	0	0	0	0	0	0	0	0	0	0	0	0	0	0	0	0	0	0	0	0	0	0	0	0	0
	8	Shared	0	0	0	1	1	0	0	0	0	0	1	0	0	0	1	1	1	0	0	0	0	0	1	1	0
				Bombus cullumanus	Bombus gerstaeckeri	Bombus hortorum	Bombus humilis	Bombus hypnorum	Bombus inexpectatus	Bombus jonellus	Bombus laesus	Bombus lapidarius	Bombus lucorum	Bombus mesomelas	Bombus monticola	Bombus mucidus	Bombus muscorum	Bombus pascuorum	Bombus pratorum	Bombus ruderarius	Bombus ruderatus	Bombus sichelli	Bombus soroeensis	Bombus subterraneus	Bombus sylvarum	Bombus terrestris	Bombus wurflenii
			300	1	0	1	1	0	0	0	0	1	1	0	0	0	1	1	1	0	0	0	0	0	1	1	1
			300	0	0	1	1	0	0	0	0	0	1	0	0	0	1	1	1	0	0	0	0	0	1	1	0
0.727273
	3	T1 only	0	1	0	0	0	0	0	0	0	1	0	0	0	0	0	0	0	0	0	0	0	0	0	0	1
	0	T2 only	0	0	0	0	0	0	0	0	0	0	0	0	0	0	0	0	0	0	0	0	0	0	0	0	0
	8	Shared	0	0	0	1	1	0	0	0	0	0	1	0	0	0	1	1	1	0	0	0	0	0	1	1	0
				Bombus cullumanus	Bombus gerstaeckeri	Bombus hortorum	Bombus humilis	Bombus hypnorum	Bombus inexpectatus	Bombus jonellus	Bombus laesus	Bombus lapidarius	Bombus lucorum	Bombus mesomelas	Bombus monticola	Bombus mucidus	Bombus muscorum	Bombus pascuorum	Bombus pratorum	Bombus ruderarius	Bombus ruderatus	Bombus sichelli	Bombus soroeensis	Bombus subterraneus	Bombus sylvarum	Bombus terrestris	Bombus wurflenii
			400	1	0	1	1	0	0	0	0	1	1	0	0	0	1	1	1	0	1	0	0	0	1	1	1
			400	0	0	1	1	0	0	1	0	1	1	0	0	0	1	1	1	0	0	0	0	0	1	1	0
0.692308
	3	T1 only	0	1	0	0	0	0	0	0	0	0	0	0	0	0	0	0	0	0	1	0	0	0	0	0	1
	1	T2 only	0	0	0	0	0	0	0	1	0	0	0	0	0	0	0	0	0	0	0	0	0	0	0	0	0
	9	Shared	0	0	0	1	1	0	0	0	0	1	1	0	0	0	1	1	1	0	0	0	0	0	1	1	0
				Bombus cullumanus	Bombus gerstaeckeri	Bombus hortorum	Bombus humilis	Bombus hypnorum	Bombus inexpectatus	Bombus jonellus	Bombus laesus	Bombus lapidarius	Bombus lucorum	Bombus mesomelas	Bombus monticola	Bombus mucidus	Bombus muscorum	Bombus pascuorum	Bombus pratorum	Bombus ruderarius	Bombus ruderatus	Bombus sichelli	Bombus soroeensis	Bombus subterraneus	Bombus sylvarum	Bombus terrestris	Bombus wurflenii
			500	1	0	1	1	0	0	0	0	1	1	0	0	0	1	1	1	0	1	0	0	0	1	1	1
			500	0	0	1	1	0	0	1	0	1	1	0	0	0	1	1	1	0	0	0	0	0	1	1	0
0.692308
	3	T1 only	0	1	0	0	0	0	0	0	0	0	0	0	0	0	0	0	0	0	1	0	0	0	0	0	1
	1	T2 only	0	0	0	0	0	0	0	1	0	0	0	0	0	0	0	0	0	0	0	0	0	0	0	0	0
	9	Shared	0	0	0	1	1	0	0	0	0	1	1	0	0	0	1	1	1	0	0	0	0	0	1	1	0
				Bombus cullumanus	Bombus gerstaeckeri	Bombus hortorum	Bombus humilis	Bombus hypnorum	Bombus inexpectatus	Bombus jonellus	Bombus laesus	Bombus lapidarius	Bombus lucorum	Bombus mesomelas	Bombus monticola	Bombus mucidus	Bombus muscorum	Bombus pascuorum	Bombus pratorum	Bombus ruderarius	Bombus ruderatus	Bombus sichelli	Bombus soroeensis	Bombus subterraneus	Bombus sylvarum	Bombus terrestris	Bombus wurflenii
			600	1	0	1	1	0	0	0	0	1	1	0	0	0	1	1	1	0	1	0	0	0	1	1	1
			600	0	0	1	1	0	0	1	0	1	1	0	0	0	1	1	1	0	0	0	0	0	1	1	0
0.692308
	3	T1 only	0	1	0	0	0	0	0	0	0	0	0	0	0	0	0	0	0	0	1	0	0	0	0	0	1
	1	T2 only	0	0	0	0	0	0	0	1	0	0	0	0	0	0	0	0	0	0	0	0	0	0	0	0	0
	9	Shared	0	0	0	1	1	0	0	0	0	1	1	0	0	0	1	1	1	0	0	0	0	0	1	1	0
				Bombus cullumanus	Bombus gerstaeckeri	Bombus hortorum	Bombus humilis	Bombus hypnorum	Bombus inexpectatus	Bombus jonellus	Bombus laesus	Bombus lapidarius	Bombus lucorum	Bombus mesomelas	Bombus monticola	Bombus mucidus	Bombus muscorum	Bombus pascuorum	Bombus pratorum	Bombus ruderarius	Bombus ruderatus	Bombus sichelli	Bombus soroeensis	Bombus subterraneus	Bombus sylvarum	Bombus terrestris	Bombus wurflenii
			700	1	0	1	1	0	0	0	0	1	1	0	0	0	1	1	1	0	1	0	1	0	1	1	1
			700	0	0	1	1	0	0	1	0	1	1	0	0	0	1	1	1	1	0	0	0	0	1	1	0
0.6
	4	T1 only	0	1	0	0	0	0	0	0	0	0	0	0	0	0	0	0	0	0	1	0	1	0	0	0	1
	2	T2 only	0	0	0	0	0	0	0	1	0	0	0	0	0	0	0	0	0	1	0	0	0	0	0	0	0
	9	Shared	0	0	0	1	1	0	0	0	0	1	1	0	0	0	1	1	1	0	0	0	0	0	1	1	0
				Bombus cullumanus	Bombus gerstaeckeri	Bombus hortorum	Bombus humilis	Bombus hypnorum	Bombus inexpectatus	Bombus jonellus	Bombus laesus	Bombus lapidarius	Bombus lucorum	Bombus mesomelas	Bombus monticola	Bombus mucidus	Bombus muscorum	Bombus pascuorum	Bombus pratorum	Bombus ruderarius	Bombus ruderatus	Bombus sichelli	Bombus soroeensis	Bombus subterraneus	Bombus sylvarum	Bombus terrestris	Bombus wurflenii
			800	1	0	1	0	1	0	0	1	1	1	0	0	0	1	1	1	0	1	0	1	0	1	1	1
			800	0	0	1	1	0	0	1	0	1	1	0	0	0	1	1	1	1	0	0	0	0	1	1	0
0.470588
	6	T1 only	0	1	0	0	0	1	0	0	1	0	0	0	0	0	0	0	0	0	1	0	1	0	0	0	1
	3	T2 only	0	0	0	0	1	0	0	1	0	0	0	0	0	0	0	0	0	1	0	0	0	0	0	0	0
	8	Shared	0	0	0	1	0	0	0	0	0	1	1	0	0	0	1	1	1	0	0	0	0	0	1	1	0
				Bombus cullumanus	Bombus gerstaeckeri	Bombus hortorum	Bombus humilis	Bombus hypnorum	Bombus inexpectatus	Bombus jonellus	Bombus laesus	Bombus lapidarius	Bombus lucorum	Bombus mesomelas	Bombus monticola	Bombus mucidus	Bombus muscorum	Bombus pascuorum	Bombus pratorum	Bombus ruderarius	Bombus ruderatus	Bombus sichelli	Bombus soroeensis	Bombus subterraneus	Bombus sylvarum	Bombus terrestris	Bombus wurflenii
			900	1	0	1	0	1	0	0	1	1	1	1	0	0	1	1	1	0	1	0	1	0	1	1	1
			900	0	0	1	1	0	0	1	0	1	1	0	0	0	1	1	1	1	0	0	0	0	1	1	0
0.444444
	7	T1 only	0	1	0	0	0	1	0	0	1	0	0	1	0	0	0	0	0	0	1	0	1	0	0	0	1
	3	T2 only	0	0	0	0	1	0	0	1	0	0	0	0	0	0	0	0	0	1	0	0	0	0	0	0	0
	8	Shared	0	0	0	1	0	0	0	0	0	1	1	0	0	0	1	1	1	0	0	0	0	0	1	1	0
				Bombus cullumanus	Bombus gerstaeckeri	Bombus hortorum	Bombus humilis	Bombus hypnorum	Bombus inexpectatus	Bombus jonellus	Bombus laesus	Bombus lapidarius	Bombus lucorum	Bombus mesomelas	Bombus monticola	Bombus mucidus	Bombus muscorum	Bombus pascuorum	Bombus pratorum	Bombus ruderarius	Bombus ruderatus	Bombus sichelli	Bombus soroeensis	Bombus subterraneus	Bombus sylvarum	Bombus terrestris	Bombus wurflenii
			1000	1	0	1	0	1	0	1	1	1	1	1	0	0	1	1	1	0	1	0	1	0	1	1	1
			1000	0	0	1	1	0	0	1	0	1	1	0	0	0	1	1	1	1	0	0	1	0	1	1	0
0.555556
	6	T1 only	0	1	0	0	0	1	0	0	1	0	0	1	0	0	0	0	0	0	1	0	0	0	0	0	1
	2	T2 only	0	0	0	0	1	0	0	0	0	0	0	0	0	0	0	0	0	1	0	0	0	0	0	0	0
	10	Shared	0	0	0	1	0	0	0	1	0	1	1	0	0	0	1	1	1	0	0	0	1	0	1	1	0
				Bombus cullumanus	Bombus gerstaeckeri	Bombus hortorum	Bombus humilis	Bombus hypnorum	Bombus inexpectatus	Bombus jonellus	Bombus laesus	Bombus lapidarius	Bombus lucorum	Bombus mesomelas	Bombus monticola	Bombus mucidus	Bombus muscorum	Bombus pascuorum	Bombus pratorum	Bombus ruderarius	Bombus ruderatus	Bombus sichelli	Bombus soroeensis	Bombus subterraneus	Bombus sylvarum	Bombus terrestris	Bombus wurflenii
			1100	1	0	1	0	1	0	1	1	1	1	1	0	0	1	1	1	1	1	0	1	0	1	1	1
			1100	0	0	1	1	0	0	1	0	1	1	0	0	1	1	1	1	1	0	0	1	0	1	1	0
0.578947
	6	T1 only	0	1	0	0	0	1	0	0	1	0	0	1	0	0	0	0	0	0	1	0	0	0	0	0	1
	2	T2 only	0	0	0	0	1	0	0	0	0	0	0	0	0	1	0	0	0	0	0	0	0	0	0	0	0
	11	Shared	0	0	0	1	0	0	0	1	0	1	1	0	0	0	1	1	1	1	0	0	1	0	1	1	0
				Bombus cullumanus	Bombus gerstaeckeri	Bombus hortorum	Bombus humilis	Bombus hypnorum	Bombus inexpectatus	Bombus jonellus	Bombus laesus	Bombus lapidarius	Bombus lucorum	Bombus mesomelas	Bombus monticola	Bombus mucidus	Bombus muscorum	Bombus pascuorum	Bombus pratorum	Bombus ruderarius	Bombus ruderatus	Bombus sichelli	Bombus soroeensis	Bombus subterraneus	Bombus sylvarum	Bombus terrestris	Bombus wurflenii
			1200	1	0	1	0	0	0	1	1	1	1	1	0	0	1	1	1	1	1	1	1	0	1	1	1
			1200	0	0	1	1	0	0	1	0	1	1	0	0	1	1	1	1	1	0	1	1	0	1	1	0
0.631579
	5	T1 only	0	1	0	0	0	0	0	0	1	0	0	1	0	0	0	0	0	0	1	0	0	0	0	0	1
	2	T2 only	0	0	0	0	1	0	0	0	0	0	0	0	0	1	0	0	0	0	0	0	0	0	0	0	0
	12	Shared	0	0	0	1	0	0	0	1	0	1	1	0	0	0	1	1	1	1	0	1	1	0	1	1	0
				Bombus cullumanus	Bombus gerstaeckeri	Bombus hortorum	Bombus humilis	Bombus hypnorum	Bombus inexpectatus	Bombus jonellus	Bombus laesus	Bombus lapidarius	Bombus lucorum	Bombus mesomelas	Bombus monticola	Bombus mucidus	Bombus muscorum	Bombus pascuorum	Bombus pratorum	Bombus ruderarius	Bombus ruderatus	Bombus sichelli	Bombus soroeensis	Bombus subterraneus	Bombus sylvarum	Bombus terrestris	Bombus wurflenii
			1300	1	0	1	0	0	0	1	1	1	1	1	0	0	1	1	1	1	1	1	1	0	1	1	1
			1300	0	0	1	1	0	0	1	0	1	1	0	0	1	1	1	1	1	0	1	1	1	1	1	0
0.6
	5	T1 only	0	1	0	0	0	0	0	0	1	0	0	1	0	0	0	0	0	0	1	0	0	0	0	0	1
	3	T2 only	0	0	0	0	1	0	0	0	0	0	0	0	0	1	0	0	0	0	0	0	0	1	0	0	0
	12	Shared	0	0	0	1	0	0	0	1	0	1	1	0	0	0	1	1	1	1	0	1	1	0	1	1	0
				Bombus cullumanus	Bombus gerstaeckeri	Bombus hortorum	Bombus humilis	Bombus hypnorum	Bombus inexpectatus	Bombus jonellus	Bombus laesus	Bombus lapidarius	Bombus lucorum	Bombus mesomelas	Bombus monticola	Bombus mucidus	Bombus muscorum	Bombus pascuorum	Bombus pratorum	Bombus ruderarius	Bombus ruderatus	Bombus sichelli	Bombus soroeensis	Bombus subterraneus	Bombus sylvarum	Bombus terrestris	Bombus wurflenii
			1400	1	0	1	0	0	0	1	1	1	1	1	1	1	1	1	1	1	1	1	1	0	1	1	1
			1400	0	0	1	1	0	0	1	0	1	1	0	0	1	1	1	1	1	0	1	1	1	1	1	1
0.666667
	5	T1 only	0	1	0	0	0	0	0	0	1	0	0	1	1	0	0	0	0	0	1	0	0	0	0	0	0
	2	T2 only	0	0	0	0	1	0	0	0	0	0	0	0	0	0	0	0	0	0	0	0	0	1	0	0	0
	14	Shared	0	0	0	1	0	0	0	1	0	1	1	0	0	1	1	1	1	1	0	1	1	0	1	1	1
				Bombus cullumanus	Bombus gerstaeckeri	Bombus hortorum	Bombus humilis	Bombus hypnorum	Bombus inexpectatus	Bombus jonellus	Bombus laesus	Bombus lapidarius	Bombus lucorum	Bombus mesomelas	Bombus monticola	Bombus mucidus	Bombus muscorum	Bombus pascuorum	Bombus pratorum	Bombus ruderarius	Bombus ruderatus	Bombus sichelli	Bombus soroeensis	Bombus subterraneus	Bombus sylvarum	Bombus terrestris	Bombus wurflenii
			1500	0	0	1	0	0	1	1	0	1	1	1	1	1	0	1	1	1	0	1	1	0	1	1	1
			1500	0	0	1	1	0	0	1	0	1	1	1	0	1	1	0	1	1	0	1	1	1	1	1	1
0.684211
	3	T1 only	0	0	0	0	0	0	1	0	0	0	0	0	1	0	0	1	0	0	0	0	0	0	0	0	0
	3	T2 only	0	0	0	0	1	0	0	0	0	0	0	0	0	0	1	0	0	0	0	0	0	1	0	0	0
	13	Shared	0	0	0	1	0	0	0	1	0	1	1	1	0	1	0	0	1	1	0	1	1	0	1	1	1
				Bombus cullumanus	Bombus gerstaeckeri	Bombus hortorum	Bombus humilis	Bombus hypnorum	Bombus inexpectatus	Bombus jonellus	Bombus laesus	Bombus lapidarius	Bombus lucorum	Bombus mesomelas	Bombus monticola	Bombus mucidus	Bombus muscorum	Bombus pascuorum	Bombus pratorum	Bombus ruderarius	Bombus ruderatus	Bombus sichelli	Bombus soroeensis	Bombus subterraneus	Bombus sylvarum	Bombus terrestris	Bombus wurflenii
			1600	0	0	1	0	0	1	1	0	1	1	1	1	1	0	0	1	1	0	1	1	0	1	1	1
			1600	0	0	1	0	0	0	1	0	1	1	1	1	1	0	0	1	1	0	1	1	1	0	1	1
0.8125
	2	T1 only	0	0	0	0	0	0	1	0	0	0	0	0	0	0	0	0	0	0	0	0	0	0	1	0	0
	1	T2 only	0	0	0	0	0	0	0	0	0	0	0	0	0	0	0	0	0	0	0	0	0	1	0	0	0
	13	Shared	0	0	0	1	0	0	0	1	0	1	1	1	1	1	0	0	1	1	0	1	1	0	0	1	1
				Bombus cullumanus	Bombus gerstaeckeri	Bombus hortorum	Bombus humilis	Bombus hypnorum	Bombus inexpectatus	Bombus jonellus	Bombus laesus	Bombus lapidarius	Bombus lucorum	Bombus mesomelas	Bombus monticola	Bombus mucidus	Bombus muscorum	Bombus pascuorum	Bombus pratorum	Bombus ruderarius	Bombus ruderatus	Bombus sichelli	Bombus soroeensis	Bombus subterraneus	Bombus sylvarum	Bombus terrestris	Bombus wurflenii
			1700	0	0	0	0	0	1	1	0	1	1	1	1	1	0	0	1	1	0	1	1	0	1	1	1
			1700	0	0	0	0	0	0	1	0	1	1	1	1	1	0	0	1	1	1	1	1	1	0	1	1
0.75
	2	T1 only	0	0	0	0	0	0	1	0	0	0	0	0	0	0	0	0	0	0	0	0	0	0	1	0	0
	2	T2 only	0	0	0	0	0	0	0	0	0	0	0	0	0	0	0	0	0	0	1	0	0	1	0	0	0
	12	Shared	0	0	0	0	0	0	0	1	0	1	1	1	1	1	0	0	1	1	0	1	1	0	0	1	1
				Bombus cullumanus	Bombus gerstaeckeri	Bombus hortorum	Bombus humilis	Bombus hypnorum	Bombus inexpectatus	Bombus jonellus	Bombus laesus	Bombus lapidarius	Bombus lucorum	Bombus mesomelas	Bombus monticola	Bombus mucidus	Bombus muscorum	Bombus pascuorum	Bombus pratorum	Bombus ruderarius	Bombus ruderatus	Bombus sichelli	Bombus soroeensis	Bombus subterraneus	Bombus sylvarum	Bombus terrestris	Bombus wurflenii
			1800	0	0	0	0	0	1	0	0	1	1	1	1	1	0	0	0	1	0	1	1	0	1	1	1
			1800	0	0	0	0	0	0	1	0	1	1	1	1	1	0	0	1	1	1	1	1	1	0	1	1
0.625
	2	T1 only	0	0	0	0	0	0	1	0	0	0	0	0	0	0	0	0	0	0	0	0	0	0	1	0	0
	4	T2 only	0	0	0	0	0	0	0	1	0	0	0	0	0	0	0	0	1	0	1	0	0	1	0	0	0
	10	Shared	0	0	0	0	0	0	0	0	0	1	1	1	1	1	0	0	0	1	0	1	1	0	0	1	1
				Bombus cullumanus	Bombus gerstaeckeri	Bombus hortorum	Bombus humilis	Bombus hypnorum	Bombus inexpectatus	Bombus jonellus	Bombus laesus	Bombus lapidarius	Bombus lucorum	Bombus mesomelas	Bombus monticola	Bombus mucidus	Bombus muscorum	Bombus pascuorum	Bombus pratorum	Bombus ruderarius	Bombus ruderatus	Bombus sichelli	Bombus soroeensis	Bombus subterraneus	Bombus sylvarum	Bombus terrestris	Bombus wurflenii
			1900	0	0	0	0	0	1	0	0	1	1	1	1	1	0	0	0	0	0	1	1	0	1	1	1
			1900	0	0	0	0	0	0	1	0	1	1	1	1	1	0	0	1	1	0	1	1	1	0	1	1
0.6
	2	T1 only	0	0	0	0	0	0	1	0	0	0	0	0	0	0	0	0	0	0	0	0	0	0	1	0	0
	4	T2 only	0	0	0	0	0	0	0	1	0	0	0	0	0	0	0	0	1	1	0	0	0	1	0	0	0
	9	Shared	0	0	0	0	0	0	0	0	0	1	1	1	1	1	0	0	0	0	0	1	1	0	0	1	1
				Bombus cullumanus	Bombus gerstaeckeri	Bombus hortorum	Bombus humilis	Bombus hypnorum	Bombus inexpectatus	Bombus jonellus	Bombus laesus	Bombus lapidarius	Bombus lucorum	Bombus mesomelas	Bombus monticola	Bombus mucidus	Bombus muscorum	Bombus pascuorum	Bombus pratorum	Bombus ruderarius	Bombus ruderatus	Bombus sichelli	Bombus soroeensis	Bombus subterraneus	Bombus sylvarum	Bombus terrestris	Bombus wurflenii
			2000	0	0	0	0	0	0	0	0	1	1	1	1	1	0	0	0	0	0	1	1	0	0	1	1
			2000	0	0	0	0	0	0	0	0	1	1	1	1	0	0	0	0	1	0	1	1	1	0	1	1
0.727273
	1	T1 only	0	0	0	0	0	0	0	0	0	0	0	0	0	1	0	0	0	0	0	0	0	0	0	0	0
	2	T2 only	0	0	0	0	0	0	0	0	0	0	0	0	0	0	0	0	0	1	0	0	0	1	0	0	0
	8	Shared	0	0	0	0	0	0	0	0	0	1	1	1	1	0	0	0	0	0	0	1	1	0	0	1	1
				Bombus cullumanus	Bombus gerstaeckeri	Bombus hortorum	Bombus humilis	Bombus hypnorum	Bombus inexpectatus	Bombus jonellus	Bombus laesus	Bombus lapidarius	Bombus lucorum	Bombus mesomelas	Bombus monticola	Bombus mucidus	Bombus muscorum	Bombus pascuorum	Bombus pratorum	Bombus ruderarius	Bombus ruderatus	Bombus sichelli	Bombus soroeensis	Bombus subterraneus	Bombus sylvarum	Bombus terrestris	Bombus wurflenii
			2100	0	0	0	0	0	0	0	0	1	1	1	1	1	0	0	0	0	0	1	1	0	0	1	1
			2100	0	0	0	0	0	0	0	0	1	1	1	1	0	0	0	0	1	0	1	1	1	0	0	1
0.636364
	2	T1 only	0	0	0	0	0	0	0	0	0	0	0	0	0	1	0	0	0	0	0	0	0	0	0	1	0
	2	T2 only	0	0	0	0	0	0	0	0	0	0	0	0	0	0	0	0	0	1	0	0	0	1	0	0	0
	7	Shared	0	0	0	0	0	0	0	0	0	1	1	1	1	0	0	0	0	0	0	1	1	0	0	0	1
