# Supplementary material for: Climate change creates rapid species turnover in montane communities
Source: Ecol Evol. 2015 May 25;5(12):2340–7. doi: 10.1002/ece3.1518 (PMC4475367; doi:10.1002/ece3.1518)
Supplement: Appendix S7 — Data and calculations from Raxworthy et al. (22). [file ece30005-2340-sd7.xlsx]

## Sheet: metadata
Data from Raxworthy et al. (2008)
Species codes are taken from the first two letters of the Genus name and the first two letters of the species name

## Sheet: data
Similarity		Elevation
			Pl gu	Pl sp P	Pl al	Pl po	Pl sp F	Pl sp O	Ag ma	Bo an	Bo ma	Bo bu	Bo sp A	Bl wi	Ge as	Ge ta	Gu li	Gu sp A	Ma fe	Ma op	Sp pe	Br lo	Ca gu	Ca cf gu	Ca cf li	Ca ma	Ca pe	Ca ts	Pe li	Ur sp A	Am me	Am ts
		1400	0	0	0	0	1	0	0	0	0	0	0	0	0	0	0	0	0	0	0	0	0	0	0	0	0	0	0	0	0	0
		1400	0	0	0	0	0	0	0	0	0	0	0	0	0	0	0	0	0	0	0	0	0	0	0	0	0	0	0	0	0	0
0
	1	T1 only	0	0	0	0	1	0	0	0	0	0	0	0	0	0	0	0	0	0	0	0	0	0	0	0	0	0	0	0	0	0
	0	T2 only	0	0	0	0	0	0	0	0	0	0	0	0	0	0	0	0	0	0	0	0	0	0	0	0	0	0	0	0	0	0
	0	Shared	0	0	0	0	0	0	0	0	0	0	0	0	0	0	0	0	0	0	0	0	0	0	0	0	0	0	0	0	0	0
		Elev	Pl gu	Pl sp P	Pl al	Pl po	Pl sp F	Pl sp O	Ag ma	Bo an	Bo ma	Bo bu	Bo sp A	Bl wi	Ge as	Ge ta	Gu li	Gu sp A	Ma fe	Ma op	Sp pe	Br lo	Ca gu	Ca cf gu	Ca cf li	Ca ma	Ca pe	Ca ts	Pe li	Ur sp A	Am me	Am ts
		1500	1	0	0	0	1	0	1	0	0	0	0	0	1	0	1	0	0	0	0	0	0	0	0	1	0	0	0	0	1	0
		1500	0	0	0	0	0	0	0	0	0	0	0	0	0	0	0	0	0	0	0	0	0	0	0	0	0	0	0	0	0	0
0
	7	T1 only	1	0	0	0	1	0	1	0	0	0	0	0	1	0	1	0	0	0	0	0	0	0	0	1	0	0	0	0	1	0
	0	T2 only	0	0	0	0	0	0	0	0	0	0	0	0	0	0	0	0	0	0	0	0	0	0	0	0	0	0	0	0	0	0
	0	Shared	0	0	0	0	0	0	0	0	0	0	0	0	0	0	0	0	0	0	0	0	0	0	0	0	0	0	0	0	0	0
		Elev	Pl gu	Pl sp P	Pl al	Pl po	Pl sp F	Pl sp O	Ag ma	Bo an	Bo ma	Bo bu	Bo sp A	Bl wi	Ge as	Ge ta	Gu li	Gu sp A	Ma fe	Ma op	Sp pe	Br lo	Ca gu	Ca cf gu	Ca cf li	Ca ma	Ca pe	Ca ts	Pe li	Ur sp A	Am me	Am ts
		1600	1	0	0	0	1	0	1	1	1	1	0	1	1	1	1	0	1	1	1	1	0	1	1	1	0	0	0	0	1	0
		1600	0	0	0	0	1	0	0	1	1	1	0	0	1	1	1	0	1	1	1	1	0	0	1	1	0	0	0	0	1	0
0.777778
	4	T1 only	1	0	0	0	0	0	1	0	0	0	0	1	0	0	0	0	0	0	0	0	0	1	0	0	0	0	0	0	0	0
	0	T2 only	0	0	0	0	0	0	0	0	0	0	0	0	0	0	0	0	0	0	0	0	0	0	0	0	0	0	0	0	0	0
	14	Shared	0	0	0	0	1	0	0	1	1	1	0	0	1	1	1	0	1	1	1	1	0	0	1	1	0	0	0	0	1	0
		Elev	Pl gu	Pl sp P	Pl al	Pl po	Pl sp F	Pl sp O	Ag ma	Bo an	Bo ma	Bo bu	Bo sp A	Bl wi	Ge as	Ge ta	Gu li	Gu sp A	Ma fe	Ma op	Sp pe	Br lo	Ca gu	Ca cf gu	Ca cf li	Ca ma	Ca pe	Ca ts	Pe li	Ur sp A	Am me	Am ts
		1700	1	0	0	1	0	0	1	1	0	0	0	1	1	1	0	0	1	0	1	1	0	0	0	0	0	0	0	0	0	0
		1700	0	0	0	0	0	0	0	1	0	0	0	0	1	0	1	0	1	0	1	1	0	1	0	0	0	0	0	0	0	0
0.416667
	5	T1 only	1	0	0	1	0	0	1	0	0	0	0	1	0	1	0	0	0	0	0	0	0	0	0	0	0	0	0	0	0	0
	2	T2 only	0	0	0	0	0	0	0	0	0	0	0	0	0	0	1	0	0	0	0	0	0	1	0	0	0	0	0	0	0	0
	5	Shared	0	0	0	0	0	0	0	1	0	0	0	0	1	0	0	0	1	0	1	1	0	0	0	0	0	0	0	0	0	0
		Elev	Pl gu	Pl sp P	Pl al	Pl po	Pl sp F	Pl sp O	Ag ma	Bo an	Bo ma	Bo bu	Bo sp A	Bl wi	Ge as	Ge ta	Gu li	Gu sp A	Ma fe	Ma op	Sp pe	Br lo	Ca gu	Ca cf gu	Ca cf li	Ca ma	Ca pe	Ca ts	Pe li	Ur sp A	Am me	Am ts
		1800	1	0	0	1	0	0	1	1	0	0	0	1	1	1	0	0	1	0	1	1	0	0	0	0	0	0	0	0	0	0
		1800	0	0	0	0	0	0	0	1	0	0	0	0	1	0	1	0	1	0	1	1	0	0	0	0	0	0	0	0	0	0
0.454545
	5	T1 only	1	0	0	1	0	0	1	0	0	0	0	1	0	1	0	0	0	0	0	0	0	0	0	0	0	0	0	0	0	0
	1	T2 only	0	0	0	0	0	0	0	0	0	0	0	0	0	0	1	0	0	0	0	0	0	0	0	0	0	0	0	0	0	0
	5	Shared	0	0	0	0	0	0	0	1	0	0	0	0	1	0	0	0	1	0	1	1	0	0	0	0	0	0	0	0	0	0
		Elev	Pl gu	Pl sp P	Pl al	Pl po	Pl sp F	Pl sp O	Ag ma	Bo an	Bo ma	Bo bu	Bo sp A	Bl wi	Ge as	Ge ta	Gu li	Gu sp A	Ma fe	Ma op	Sp pe	Br lo	Ca gu	Ca cf gu	Ca cf li	Ca ma	Ca pe	Ca ts	Pe li	Ur sp A	Am me	Am ts
		1900	1	0	0	1	0	0	1	1	0	0	0	1	1	1	0	0	1	0	1	1	0	0	0	0	0	0	0	0	0	0
		1900	0	0	0	0	0	0	0	1	0	0	0	1	1	0	1	0	1	0	1	1	0	0	0	0	0	0	0	0	0	0
0.545455
	4	T1 only	1	0	0	1	0	0	1	0	0	0	0	0	0	1	0	0	0	0	0	0	0	0	0	0	0	0	0	0	0	0
	1	T2 only	0	0	0	0	0	0	0	0	0	0	0	0	0	0	1	0	0	0	0	0	0	0	0	0	0	0	0	0	0	0
	6	Shared	0	0	0	0	0	0	0	1	0	0	0	1	1	0	0	0	1	0	1	1	0	0	0	0	0	0	0	0	0	0
		Elev	Pl gu	Pl sp P	Pl al	Pl po	Pl sp F	Pl sp O	Ag ma	Bo an	Bo ma	Bo bu	Bo sp A	Bl wi	Ge as	Ge ta	Gu li	Gu sp A	Ma fe	Ma op	Sp pe	Br lo	Ca gu	Ca cf gu	Ca cf li	Ca ma	Ca pe	Ca ts	Pe li	Ur sp A	Am me	Am ts
		2000	1	0	0	1	0	0	1	1	0	0	0	1	1	1	0	0	1	0	1	1	0	0	0	0	0	0	0	0	0	0
		2000	0	0	0	0	0	1	1	0	0	0	0	1	1	0	1	0	1	0	1	1	1	0	0	0	1	0	0	1	0	0
0.4
	4	T1 only	1	0	0	1	0	0	0	1	0	0	0	0	0	1	0	0	0	0	0	0	0	0	0	0	0	0	0	0	0	0
	5	T2 only	0	0	0	0	0	1	0	0	0	0	0	0	0	0	1	0	0	0	0	0	1	0	0	0	1	0	0	1	0	0
	6	Shared	0	0	0	0	0	0	1	0	0	0	0	1	1	0	0	0	1	0	1	1	0	0	0	0	0	0	0	0	0	0
		Elev	Pl gu	Pl sp P	Pl al	Pl po	Pl sp F	Pl sp O	Ag ma	Bo an	Bo ma	Bo bu	Bo sp A	Bl wi	Ge as	Ge ta	Gu li	Gu sp A	Ma fe	Ma op	Sp pe	Br lo	Ca gu	Ca cf gu	Ca cf li	Ca ma	Ca pe	Ca ts	Pe li	Ur sp A	Am me	Am ts
		2100	1	0	0	1	0	1	0	0	0	0	0	1	0	0	0	1	1	0	0	0	1	0	0	0	1	0	0	0	0	1
		2100	0	1	0	0	0	1	0	0	0	0	0	0	0	0	0	0	1	0	1	1	1	0	0	0	1	0	0	1	0	1
0.384615
	4	T1 only	1	0	0	1	0	0	0	0	0	0	0	1	0	0	0	1	0	0	0	0	0	0	0	0	0	0	0	0	0	0
	4	T2 only	0	1	0	0	0	0	0	0	0	0	0	0	0	0	0	0	0	0	1	1	0	0	0	0	0	0	0	1	0	0
	5	Shared	0	0	0	0	0	1	0	0	0	0	0	0	0	0	0	0	1	0	0	0	1	0	0	0	1	0	0	0	0	1
		Elev	Pl gu	Pl sp P	Pl al	Pl po	Pl sp F	Pl sp O	Ag ma	Bo an	Bo ma	Bo bu	Bo sp A	Bl wi	Ge as	Ge ta	Gu li	Gu sp A	Ma fe	Ma op	Sp pe	Br lo	Ca gu	Ca cf gu	Ca cf li	Ca ma	Ca pe	Ca ts	Pe li	Ur sp A	Am me	Am ts
		2200	1	0	0	1	0	1	0	0	0	0	0	0	0	0	0	1	1	0	0	0	0	0	0	0	1	0	0	0	0	1
		2200	0	1	0	0	0	1	0	0	0	0	0	0	0	0	0	0	1	0	1	0	1	0	0	0	1	0	0	1	0	1
0.363636
	3	T1 only	1	0	0	1	0	0	0	0	0	0	0	0	0	0	0	1	0	0	0	0	0	0	0	0	0	0	0	0	0	0
	4	T2 only	0	1	0	0	0	0	0	0	0	0	0	0	0	0	0	0	0	0	1	0	1	0	0	0	0	0	0	1	0	0
	4	Shared	0	0	0	0	0	1	0	0	0	0	0	0	0	0	0	0	1	0	0	0	0	0	0	0	1	0	0	0	0	1
		Elev	Pl gu	Pl sp P	Pl al	Pl po	Pl sp F	Pl sp O	Ag ma	Bo an	Bo ma	Bo bu	Bo sp A	Bl wi	Ge as	Ge ta	Gu li	Gu sp A	Ma fe	Ma op	Sp pe	Br lo	Ca gu	Ca cf gu	Ca cf li	Ca ma	Ca pe	Ca ts	Pe li	Ur sp A	Am me	Am ts
		2300	1	0	0	1	0	1	0	0	0	0	0	0	0	0	0	1	1	0	0	0	0	0	0	0	1	0	0	0	0	1
		2300	1	1	1	0	0	1	0	0	0	0	0	0	0	0	0	0	1	0	1	0	0	0	0	0	1	0	0	1	0	1
0.454545
	2	T1 only	0	0	0	1	0	0	0	0	0	0	0	0	0	0	0	1	0	0	0	0	0	0	0	0	0	0	0	0	0	0
	4	T2 only	0	1	1	0	0	0	0	0	0	0	0	0	0	0	0	0	0	0	1	0	0	0	0	0	0	0	0	1	0	0
	5	Shared	1	0	0	0	0	1	0	0	0	0	0	0	0	0	0	0	1	0	0	0	0	0	0	0	1	0	0	0	0	1
		Elev	Pl gu	Pl sp P	Pl al	Pl po	Pl sp F	Pl sp O	Ag ma	Bo an	Bo ma	Bo bu	Bo sp A	Bl wi	Ge as	Ge ta	Gu li	Gu sp A	Ma fe	Ma op	Sp pe	Br lo	Ca gu	Ca cf gu	Ca cf li	Ca ma	Ca pe	Ca ts	Pe li	Ur sp A	Am me	Am ts
		2400	1	0	0	0	0	0	0	0	0	0	0	0	0	0	0	0	1	0	0	0	0	0	0	0	0	0	0	0	0	1
		2400	1	0	1	1	0	1	0	0	0	0	0	0	0	0	0	0	1	0	1	0	0	0	0	0	1	0	0	0	0	1
0.375
	0	T1 only	0	0	0	0	0	0	0	0	0	0	0	0	0	0	0	0	0	0	0	0	0	0	0	0	0	0	0	0	0	0
	5	T2 only	0	0	1	1	0	1	0	0	0	0	0	0	0	0	0	0	0	0	1	0	0	0	0	0	1	0	0	0	0	0
	3	Shared	1	0	0	0	0	0	0	0	0	0	0	0	0	0	0	0	1	0	0	0	0	0	0	0	0	0	0	0	0	1
		Elev	Pl gu	Pl sp P	Pl al	Pl po	Pl sp F	Pl sp O	Ag ma	Bo an	Bo ma	Bo bu	Bo sp A	Bl wi	Ge as	Ge ta	Gu li	Gu sp A	Ma fe	Ma op	Sp pe	Br lo	Ca gu	Ca cf gu	Ca cf li	Ca ma	Ca pe	Ca ts	Pe li	Ur sp A	Am me	Am ts
		2500	1	0	0	0	0	0	0	0	0	0	0	0	0	0	0	0	1	0	0	0	0	0	0	0	0	0	0	0	0	1
		2500	1	0	1	0	0	1	0	0	0	0	0	0	0	0	0	0	1	0	1	0	0	0	0	0	1	1	0	0	0	1
0.375
	0	T1 only	0	0	0	0	0	0	0	0	0	0	0	0	0	0	0	0	0	0	0	0	0	0	0	0	0	0	0	0	0	0
	5	T2 only	0	0	1	0	0	1	0	0	0	0	0	0	0	0	0	0	0	0	1	0	0	0	0	0	1	1	0	0	0	0
	3	Shared	1	0	0	0	0	0	0	0	0	0	0	0	0	0	0	0	1	0	0	0	0	0	0	0	0	0	0	0	0	1
		Elev	Pl gu	Pl sp P	Pl al	Pl po	Pl sp F	Pl sp O	Ag ma	Bo an	Bo ma	Bo bu	Bo sp A	Bl wi	Ge as	Ge ta	Gu li	Gu sp A	Ma fe	Ma op	Sp pe	Br lo	Ca gu	Ca cf gu	Ca cf li	Ca ma	Ca pe	Ca ts	Pe li	Ur sp A	Am me	Am ts
		2600	1	0	0	0	0	0	0	0	0	0	0	0	0	0	0	0	1	0	0	0	0	0	0	0	0	0	0	0	0	1
		2600	0	0	1	0	0	0	0	0	0	0	0	0	0	0	0	0	1	0	0	0	0	0	0	0	0	1	1	0	0	0
0.166667
	2	T1 only	1	0	0	0	0	0	0	0	0	0	0	0	0	0	0	0	0	0	0	0	0	0	0	0	0	0	0	0	0	1
	3	T2 only	0	0	1	0	0	0	0	0	0	0	0	0	0	0	0	0	0	0	0	0	0	0	0	0	0	1	1	0	0	0
	1	Shared	0	0	0	0	0	0	0	0	0	0	0	0	0	0	0	0	1	0	0	0	0	0	0	0	0	0	0	0	0	0
		Elev	Pl gu	Pl sp P	Pl al	Pl po	Pl sp F	Pl sp O	Ag ma	Bo an	Bo ma	Bo bu	Bo sp A	Bl wi	Ge as	Ge ta	Gu li	Gu sp A	Ma fe	Ma op	Sp pe	Br lo	Ca gu	Ca cf gu	Ca cf li	Ca ma	Ca pe	Ca ts	Pe li	Ur sp A	Am me	Am ts
		2700	1	0	0	0	0	0	0	0	0	0	0	0	0	0	0	0	0	0	0	0	0	0	0	0	0	0	1	0	0	1
		2700	0	0	0	0	0	0	0	0	0	0	0	0	0	0	0	0	1	0	0	0	0	0	0	0	0	1	1	0	0	0
0.2
	2	T1 only	1	0	0	0	0	0	0	0	0	0	0	0	0	0	0	0	0	0	0	0	0	0	0	0	0	0	0	0	0	1
	2	T2 only	0	0	0	0	0	0	0	0	0	0	0	0	0	0	0	0	1	0	0	0	0	0	0	0	0	1	0	0	0	0
	1	Shared	0	0	0	0	0	0	0	0	0	0	0	0	0	0	0	0	0	0	0	0	0	0	0	0	0	0	1	0	0	0
		Elev	Pl gu	Pl sp P	Pl al	Pl po	Pl sp F	Pl sp O	Ag ma	Bo an	Bo ma	Bo bu	Bo sp A	Bl wi	Ge as	Ge ta	Gu li	Gu sp A	Ma fe	Ma op	Sp pe	Br lo	Ca gu	Ca cf gu	Ca cf li	Ca ma	Ca pe	Ca ts	Pe li	Ur sp A	Am me	Am ts
		2800	0	0	0	0	0	0	0	0	0	0	0	0	0	0	0	0	0	0	0	0	0	0	0	0	0	0	1	0	0	0
		2800	0	0	0	0	0	0	0	0	0	0	0	0	0	0	0	0	0	0	0	0	0	0	0	0	0	1	1	0	0	0
0.5
	0	T1 only	0	0	0	0	0	0	0	0	0	0	0	0	0	0	0	0	0	0	0	0	0	0	0	0	0	0	0	0	0	0
	1	T2 only	0	0	0	0	0	0	0	0	0	0	0	0	0	0	0	0	0	0	0	0	0	0	0	0	0	1	0	0	0	0
	1	Shared	0	0	0	0	0	0	0	0	0	0	0	0	0	0	0	0	0	0	0	0	0	0	0	0	0	0	1	0	0	0
