# Supplementary material for: Climate change creates rapid species turnover in montane communities
Source: Ecol Evol. 2015 May 25;5(12):2340–7. doi: 10.1002/ece3.1518 (PMC4475367; doi:10.1002/ece3.1518)
Supplement: Appendix S8 — Data and calculations from Rowe et al. (23). [file ece30005-2340-sd8.xlsx]

## Sheet: metadata
Data from Rowe et al. (2010)
Species codes are taken from the first two letters of the Genus name and the first two letters of the species name

## Sheet: data
Similarity		Elevation
			Pema	Spbe	Spla	Spmo	Tami	Taum	Reme	Pepa	Pelo	Dior	Mime	Onle	Pecr	Petr	Lecu	Sova	Somo	Sopa	Sopr	Sote	Neci	Mimo	Milo	Zapr
		1670	1	1	0	1	1	0	0	1	1	1	0	1	0	0	0	0	0	0	0	0	0	0	0	0
		1670	1	1	0	0	1	0	0	1	0	1	0	0	0	0	0	0	0	0	0	0	1	1	0	0
0.5
	3	T1 only	0	0	0	1	0	0	0	0	1	0	0	1	0	0	0	0	0	0	0	0	0	0	0	0
	2	T2 only	0	0	0	0	0	0	0	0	0	0	0	0	0	0	0	0	0	0	0	0	1	1	0	0
	5	Shared	1	1	0	0	1	0	0	1	0	1	0	0	0	0	0	0	0	0	0	0	0	0	0	0
			Pema	Spbe	Spla	Spmo	Tami	Taum	Reme	Pepa	Pelo	Dior	Mime	Onle	Pecr	Petr	Lecu	Sova	Somo	Sopa	Sopr	Sote	Neci	Mimo	Milo	Zapr
		1770	1	1	1	1	1	1	0	1	1	1	0	1	0	0	1	1	0	1	0	0	1	1	1	1
		1770	1	1	0	0	1	0	1	1	0	1	0	0	0	1	0	1	0	0	0	0	1	1	1	0
0.473684
	8	T1 only	0	0	1	1	0	1	0	0	1	0	0	1	0	0	1	0	0	1	0	0	0	0	0	1
	2	T2 only	0	0	0	0	0	0	1	0	0	0	0	0	0	1	0	0	0	0	0	0	0	0	0	0
	9	Shared	1	1	0	0	1	0	0	1	0	1	0	0	0	0	0	1	0	0	0	0	1	1	1	0
			Pema	Spbe	Spla	Spmo	Tami	Taum	Reme	Pepa	Pelo	Dior	Mime	Onle	Pecr	Petr	Lecu	Sova	Somo	Sopa	Sopr	Sote	Neci	Mimo	Milo	Zapr
		1870	1	1	1	0	1	1	0	1	0	1	0	1	0	0	1	1	0	1	0	0	1	1	1	1
		1870	1	1	0	0	1	0	1	1	0	0	0	0	0	1	0	1	0	0	0	0	1	1	1	0
0.470588
	7	T1 only	0	0	1	0	0	1	0	0	0	1	0	1	0	0	1	0	0	1	0	0	0	0	0	1
	2	T2 only	0	0	0	0	0	0	1	0	0	0	0	0	0	1	0	0	0	0	0	0	0	0	0	0
	8	Shared	1	1	0	0	1	0	0	1	0	0	0	0	0	0	0	1	0	0	0	0	1	1	1	0
			Pema	Spbe	Spla	Spmo	Tami	Taum	Reme	Pepa	Pelo	Dior	Mime	Onle	Pecr	Petr	Lecu	Sova	Somo	Sopa	Sopr	Sote	Neci	Mimo	Milo	Zapr
		1970	1	1	1	0	1	1	1	1	0	1	0	1	1	1	1	1	0	1	0	0	1	1	1	1
		1970	1	1	1	0	1	1	1	1	0	0	0	0	0	1	0	1	0	1	0	0	1	1	1	1
0.777778
	4	T1 only	0	0	0	0	0	0	0	0	0	1	0	1	1	0	1	0	0	0	0	0	0	0	0	0
	0	T2 only	0	0	0	0	0	0	0	0	0	0	0	0	0	0	0	0	0	0	0	0	0	0	0	0
	14	Shared	1	1	1	0	1	1	1	1	0	0	0	0	0	1	0	1	0	1	0	0	1	1	1	1
			Pema	Spbe	Spla	Spmo	Tami	Taum	Reme	Pepa	Pelo	Dior	Mime	Onle	Pecr	Petr	Lecu	Sova	Somo	Sopa	Sopr	Sote	Neci	Mimo	Milo	Zapr
		2070	1	1	1	0	1	1	0	1	0	0	0	1	0	1	1	1	1	1	0	0	1	1	1	1
		2070	1	1	1	0	1	1	0	1	0	0	0	0	0	1	0	1	1	1	0	0	1	1	1	1
0.875
	2	T1 only	0	0	0	0	0	0	0	0	0	0	0	1	0	0	1	0	0	0	0	0	0	0	0	0
	0	T2 only	0	0	0	0	0	0	0	0	0	0	0	0	0	0	0	0	0	0	0	0	0	0	0	0
	14	Shared	1	1	1	0	1	1	0	1	0	0	0	0	0	1	0	1	1	1	0	0	1	1	1	1
			Pema	Spbe	Spla	Spmo	Tami	Taum	Reme	Pepa	Pelo	Dior	Mime	Onle	Pecr	Petr	Lecu	Sova	Somo	Sopa	Sopr	Sote	Neci	Mimo	Milo	Zapr
		2170	1	1	1	0	1	1	0	1	0	0	0	0	0	1	1	1	1	1	0	0	1	1	1	1
		2170	1	1	1	0	1	1	0	1	0	0	0	0	0	1	0	1	1	1	0	0	1	1	1	1
0.933333
	1	T1 only	0	0	0	0	0	0	0	0	0	0	0	0	0	0	1	0	0	0	0	0	0	0	0	0
	0	T2 only	0	0	0	0	0	0	0	0	0	0	0	0	0	0	0	0	0	0	0	0	0	0	0	0
	14	Shared	1	1	1	0	1	1	0	1	0	0	0	0	0	1	0	1	1	1	0	0	1	1	1	1
			Pema	Spbe	Spla	Spmo	Tami	Taum	Reme	Pepa	Pelo	Dior	Mime	Onle	Pecr	Petr	Lecu	Sova	Somo	Sopa	Sopr	Sote	Neci	Mimo	Milo	Zapr
		2270	1	1	1	0	1	1	0	1	0	0	0	0	0	1	1	1	1	1	0	0	1	1	1	1
		2270	1	1	1	0	1	1	0	1	0	0	0	0	0	0	0	1	1	1	0	0	1	1	1	1
0.866667
	2	T1 only	0	0	0	0	0	0	0	0	0	0	0	0	0	1	1	0	0	0	0	0	0	0	0	0
	0	T2 only	0	0	0	0	0	0	0	0	0	0	0	0	0	0	0	0	0	0	0	0	0	0	0	0
	13	Shared	1	1	1	0	1	1	0	1	0	0	0	0	0	0	0	1	1	1	0	0	1	1	1	1
			Pema	Spbe	Spla	Spmo	Tami	Taum	Reme	Pepa	Pelo	Dior	Mime	Onle	Pecr	Petr	Lecu	Sova	Somo	Sopa	Sopr	Sote	Neci	Mimo	Milo	Zapr
		2370	1	1	1	0	1	1	0	1	0	0	0	0	0	1	1	1	1	1	0	0	1	1	1	1
		2370	1	1	1	0	1	1	0	1	0	0	0	0	0	0	0	1	1	1	0	0	1	1	1	1
0.866667
	2	T1 only	0	0	0	0	0	0	0	0	0	0	0	0	0	1	1	0	0	0	0	0	0	0	0	0
	0	T2 only	0	0	0	0	0	0	0	0	0	0	0	0	0	0	0	0	0	0	0	0	0	0	0	0
	13	Shared	1	1	1	0	1	1	0	1	0	0	0	0	0	0	0	1	1	1	0	0	1	1	1	1
			Pema	Spbe	Spla	Spmo	Tami	Taum	Reme	Pepa	Pelo	Dior	Mime	Onle	Pecr	Petr	Lecu	Sova	Somo	Sopa	Sopr	Sote	Neci	Mimo	Milo	Zapr
		2470	1	1	1	0	1	1	0	1	0	0	0	0	0	1	1	1	1	1	0	0	1	1	1	1
		2470	1	1	1	0	1	1	0	1	0	0	0	0	0	0	0	1	1	1	0	0	1	1	1	1
0.866667
	2	T1 only	0	0	0	0	0	0	0	0	0	0	0	0	0	1	1	0	0	0	0	0	0	0	0	0
	0	T2 only	0	0	0	0	0	0	0	0	0	0	0	0	0	0	0	0	0	0	0	0	0	0	0	0
	13	Shared	1	1	1	0	1	1	0	1	0	0	0	0	0	0	0	1	1	1	0	0	1	1	1	1
			Pema	Spbe	Spla	Spmo	Tami	Taum	Reme	Pepa	Pelo	Dior	Mime	Onle	Pecr	Petr	Lecu	Sova	Somo	Sopa	Sopr	Sote	Neci	Mimo	Milo	Zapr
		2570	1	1	1	0	1	1	0	1	0	0	0	0	0	1	1	1	1	1	0	0	1	1	1	0
		2570	1	1	1	0	1	1	0	1	0	0	0	0	0	0	0	1	1	1	0	0	1	1	1	1
0.8
	2	T1 only	0	0	0	0	0	0	0	0	0	0	0	0	0	1	1	0	0	0	0	0	0	0	0	0
	1	T2 only	0	0	0	0	0	0	0	0	0	0	0	0	0	0	0	0	0	0	0	0	0	0	0	1
	12	Shared	1	1	1	0	1	1	0	1	0	0	0	0	0	0	0	1	1	1	0	0	1	1	1	0
			Pema	Spbe	Spla	Spmo	Tami	Taum	Reme	Pepa	Pelo	Dior	Mime	Onle	Pecr	Petr	Lecu	Sova	Somo	Sopa	Sopr	Sote	Neci	Mimo	Milo	Zapr
		2670	1	1	1	0	1	1	0	0	0	0	0	0	0	1	1	1	1	1	0	0	1	1	1	0
		2670	1	1	1	0	1	1	0	0	0	0	0	0	0	0	0	1	1	1	0	0	1	1	1	1
0.785714
	2	T1 only	0	0	0	0	0	0	0	0	0	0	0	0	0	1	1	0	0	0	0	0	0	0	0	0
	1	T2 only	0	0	0	0	0	0	0	0	0	0	0	0	0	0	0	0	0	0	0	0	0	0	0	1
	11	Shared	1	1	1	0	1	1	0	0	0	0	0	0	0	0	0	1	1	1	0	0	1	1	1	0
			Pema	Spbe	Spla	Spmo	Tami	Taum	Reme	Pepa	Pelo	Dior	Mime	Onle	Pecr	Petr	Lecu	Sova	Somo	Sopa	Sopr	Sote	Neci	Mimo	Milo	Zapr
		2770	1	1	1	0	1	1	0	0	0	0	0	0	0	1	1	1	1	1	0	0	1	1	1	0
		2770	1	1	1	0	1	1	0	0	0	0	0	0	0	0	0	0	1	1	0	0	1	1	1	1
0.714286
	3	T1 only	0	0	0	0	0	0	0	0	0	0	0	0	0	1	1	1	0	0	0	0	0	0	0	0
	1	T2 only	0	0	0	0	0	0	0	0	0	0	0	0	0	0	0	0	0	0	0	0	0	0	0	1
	10	Shared	1	1	1	0	1	1	0	0	0	0	0	0	0	0	0	0	1	1	0	0	1	1	1	0
			Pema	Spbe	Spla	Spmo	Tami	Taum	Reme	Pepa	Pelo	Dior	Mime	Onle	Pecr	Petr	Lecu	Sova	Somo	Sopa	Sopr	Sote	Neci	Mimo	Milo	Zapr
		2870	1	1	1	0	1	1	0	0	0	0	0	0	0	1	1	1	1	1	0	0	1	1	1	0
		2870	1	1	1	0	0	1	0	0	0	0	0	0	0	0	0	0	1	1	0	0	1	1	1	1
0.642857
	4	T1 only	0	0	0	0	1	0	0	0	0	0	0	0	0	1	1	1	0	0	0	0	0	0	0	0
	1	T2 only	0	0	0	0	0	0	0	0	0	0	0	0	0	0	0	0	0	0	0	0	0	0	0	1
	9	Shared	1	1	1	0	0	1	0	0	0	0	0	0	0	0	0	0	1	1	0	0	1	1	1	0
			Pema	Spbe	Spla	Spmo	Tami	Taum	Reme	Pepa	Pelo	Dior	Mime	Onle	Pecr	Petr	Lecu	Sova	Somo	Sopa	Sopr	Sote	Neci	Mimo	Milo	Zapr
		2970	1	1	1	0	1	1	0	0	0	0	0	0	0	1	1	0	1	1	0	0	0	1	1	0
		2970	1	1	1	0	0	1	0	0	0	0	0	0	0	0	0	0	1	1	0	0	0	1	1	1
0.666667
	3	T1 only	0	0	0	0	1	0	0	0	0	0	0	0	0	1	1	0	0	0	0	0	0	0	0	0
	1	T2 only	0	0	0	0	0	0	0	0	0	0	0	0	0	0	0	0	0	0	0	0	0	0	0	1
	8	Shared	1	1	1	0	0	1	0	0	0	0	0	0	0	0	0	0	1	1	0	0	0	1	1	0
			Pema	Spbe	Spla	Spmo	Tami	Taum	Reme	Pepa	Pelo	Dior	Mime	Onle	Pecr	Petr	Lecu	Sova	Somo	Sopa	Sopr	Sote	Neci	Mimo	Milo	Zapr
		3070	1	1	1	0	1	1	0	0	0	0	0	0	0	1	1	0	1	1	0	0	0	0	1	0
		3070	1	1	1	0	0	0	0	0	0	0	0	0	0	0	0	0	1	1	0	0	0	1	1	1
0.5
	4	T1 only	0	0	0	0	1	1	0	0	0	0	0	0	0	1	1	0	0	0	0	0	0	0	0	0
	2	T2 only	0	0	0	0	0	0	0	0	0	0	0	0	0	0	0	0	0	0	0	0	0	1	0	1
	6	Shared	1	1	1	0	0	0	0	0	0	0	0	0	0	0	0	0	1	1	0	0	0	0	1	0
