# Supplementary material for: Climate change creates rapid species turnover in montane communities
Source: Ecol Evol. 2015 May 25;5(12):2340–7. doi: 10.1002/ece3.1518 (PMC4475367; doi:10.1002/ece3.1518)
Supplement: Appendix S9 — Data and calculations from Telwala et al. (2014). [file ece30005-2340-sd9.xlsx]

## Sheet: metadata
Data from Telwala et al. (2013)
Species codes are taken from the first two letters of the Genus name and the first two letters of the species name

## Sheet: data
Similarity		Elevation
			Acho	Alma	Alsi	Anxy	Anse	Ande	Arci	Arde	Argl	Armo	Arme	Armu	Arpo	Arbi	Arca	Arsa	Asdi	Asco	Bean	Beco	Casc	Caar	Caim	Cafa	Case	Chno	Chho	Cofo	Coth	Coho	Coca	Comi	Crde	Crob	Crre	Cyin	Deca	Degl	Drhe	Eler	Erpu	Erpy	Erde	Eust	Euof	Frda	Gatr
		4000	0	1	1	1	0	1	0	0	0	0	0	0	0	0	1	0	0	0	1	1	0	1	1	1	0	1	0	0	1	1	0	1	0	1	1	1	0	0	0	1	1	0	0	1	1	1	1
		4000	0	1	0	1	0	1	0	0	0	0	0	0	0	0	1	0	0	0	1	0	0	0	0	1	1	1	0	0	1	1	0	1	0	1	1	1	0	0	0	0	0	0	0	1	1	1	1
0.467742
	30	T1 only	0	0	1	0	0	0	0	0	0	0	0	0	0	0	0	0	0	0	0	1	0	1	1	0	0	0	0	0	0	0	0	0	0	0	0	0	0	0	0	1	1	0	0	0	0	0	0
	3	T2 only	0	0	0	0	0	0	0	0	0	0	0	0	0	0	0	0	0	0	0	0	0	0	0	0	1	0	0	0	0	0	0	0	0	0	0	0	0	0	0	0	0	0	0	0	0	0	0
	29	Shared	0	1	0	1	0	1	0	0	0	0	0	0	0	0	1	0	0	0	1	0	0	0	0	1	0	1	0	0	1	1	0	1	0	1	1	1	0	0	0	0	0	0	0	1	1	1	1
			Acho	Alma	Alsi	Anxy	Anse	Ande	Arci	Arde	Argl	Armo	Arme	Armu	Arpo	Arbi	Arca	Arsa	Asdi	Asco	Bean	Beco	Casc	Caar	Caim	Cafa	Case	Chno	Chho	Cofo	Coth	Coho	Coca	Comi	Crde	Crob	Crre	Cyin	Deca	Degl	Drhe	Eler	Erpu	Erpy	Erde	Eust	Euof	Frda	Gatr
		4100	0	1	1	1	0	1	0	0	0	0	0	0	0	0	1	0	0	0	1	1	0	1	1	1	0	1	0	0	1	1	0	1	0	1	1	1	0	0	0	1	1	0	0	1	1	1	1
		4100	0	1	0	1	0	1	0	0	0	0	0	0	0	0	1	0	0	0	1	1	0	0	1	1	1	1	0	0	1	1	0	1	0	1	1	1	0	0	0	1	0	0	0	1	1	1	1
0.580645
	23	T1 only	0	0	1	0	0	0	0	0	0	0	0	0	0	0	0	0	0	0	0	0	0	1	0	0	0	0	0	0	0	0	0	0	0	0	0	0	0	0	0	0	1	0	0	0	0	0	0
	3	T2 only	0	0	0	0	0	0	0	0	0	0	0	0	0	0	0	0	0	0	0	0	0	0	0	0	1	0	0	0	0	0	0	0	0	0	0	0	0	0	0	0	0	0	0	0	0	0	0
	36	Shared	0	1	0	1	0	1	0	0	0	0	0	0	0	0	1	0	0	0	1	1	0	0	1	1	0	1	0	0	1	1	0	1	0	1	1	1	0	0	0	1	0	0	0	1	1	1	1
			Acho	Alma	Alsi	Anxy	Anse	Ande	Arci	Arde	Argl	Armo	Arme	Armu	Arpo	Arbi	Arca	Arsa	Asdi	Asco	Bean	Beco	Casc	Caar	Caim	Cafa	Case	Chno	Chho	Cofo	Coth	Coho	Coca	Comi	Crde	Crob	Crre	Cyin	Deca	Degl	Drhe	Eler	Erpu	Erpy	Erde	Eust	Euof	Frda	Gatr
		4200	0	1	1	1	0	1	0	0	0	0	0	0	0	0	1	0	0	0	1	0	0	1	1	1	0	1	0	1	1	1	0	1	0	1	1	1	0	0	0	1	1	0	0	1	1	1	1
		4200	0	1	0	1	0	1	1	0	0	0	0	0	0	0	1	0	0	0	1	1	1	0	1	1	1	1	0	0	1	1	0	1	0	1	1	1	0	0	0	1	0	0	0	1	1	1	1
0.588235
	21	T1 only	0	0	1	0	0	0	0	0	0	0	0	0	0	0	0	0	0	0	0	0	0	1	0	0	0	0	0	1	0	0	0	0	0	0	0	0	0	0	0	0	1	0	0	0	0	0	0
	7	T2 only	0	0	0	0	0	0	1	0	0	0	0	0	0	0	0	0	0	0	0	1	1	0	0	0	1	0	0	0	0	0	0	0	0	0	0	0	0	0	0	0	0	0	0	0	0	0	0
	40	Shared	0	1	0	1	0	1	0	0	0	0	0	0	0	0	1	0	0	0	1	0	0	0	1	1	0	1	0	0	1	1	0	1	0	1	1	1	0	0	0	1	0	0	0	1	1	1	1
			Acho	Alma	Alsi	Anxy	Anse	Ande	Arci	Arde	Argl	Armo	Arme	Armu	Arpo	Arbi	Arca	Arsa	Asdi	Asco	Bean	Beco	Casc	Caar	Caim	Cafa	Case	Chno	Chho	Cofo	Coth	Coho	Coca	Comi	Crde	Crob	Crre	Cyin	Deca	Degl	Drhe	Eler	Erpu	Erpy	Erde	Eust	Euof	Frda	Gatr
		4300	1	1	1	1	1	1	1	0	1	0	1	0	1	0	1	0	1	1	1	0	1	1	1	0	0	1	0	1	1	1	1	1	0	1	1	1	0	1	0	1	1	1	1	1	0	1	0
		4300	1	1	0	1	1	1	1	0	0	0	0	0	0	0	1	0	0	0	1	1	1	0	1	1	1	1	0	0	1	1	0	1	0	1	1	1	0	1	0	1	0	1	0	1	1	1	1
0.505495
	33	T1 only	0	0	1	0	0	0	0	0	1	0	1	0	1	0	0	0	1	1	0	0	0	1	0	0	0	0	0	1	0	0	1	0	0	0	0	0	0	0	0	0	1	0	1	0	0	0	0
	12	T2 only	0	0	0	0	0	0	0	0	0	0	0	0	0	0	0	0	0	0	0	1	0	0	0	1	1	0	0	0	0	0	0	0	0	0	0	0	0	0	0	0	0	0	0	0	1	0	1
	46	Shared	1	1	0	1	1	1	1	0	0	0	0	0	0	0	1	0	0	0	1	0	1	0	1	0	0	1	0	0	1	1	0	1	0	1	1	1	0	1	0	1	0	1	0	1	0	1	0
			Acho	Alma	Alsi	Anxy	Anse	Ande	Arci	Arde	Argl	Armo	Arme	Armu	Arpo	Arbi	Arca	Arsa	Asdi	Asco	Bean	Beco	Casc	Caar	Caim	Cafa	Case	Chno	Chho	Cofo	Coth	Coho	Coca	Comi	Crde	Crob	Crre	Cyin	Deca	Degl	Drhe	Eler	Erpu	Erpy	Erde	Eust	Euof	Frda	Gatr
		4400	1	1	1	1	1	1	1	0	1	0	1	0	1	0	1	0	1	1	1	0	1	1	1	0	0	1	0	1	1	1	1	1	0	1	1	1	0	1	0	1	1	1	1	1	0	1	0
		4400	1	1	0	1	1	1	1	0	0	0	0	1	0	0	1	0	1	0	1	1	1	1	1	1	1	1	0	1	1	1	0	1	1	1	1	1	0	1	0	1	0	1	1	1	1	1	1
0.531915
	28	T1 only	0	0	1	0	0	0	0	0	1	0	1	0	1	0	0	0	0	1	0	0	0	0	0	0	0	0	0	0	0	0	1	0	0	0	0	0	0	0	0	0	1	0	0	0	0	0	0
	16	T2 only	0	0	0	0	0	0	0	0	0	0	0	1	0	0	0	0	0	0	0	1	0	0	0	1	1	0	0	0	0	0	0	0	1	0	0	0	0	0	0	0	0	0	0	0	1	0	1
	50	Shared	1	1	0	1	1	1	1	0	0	0	0	0	0	0	1	0	1	0	1	0	1	1	1	0	0	1	0	1	1	1	0	1	0	1	1	1	0	1	0	1	0	1	1	1	0	1	0
			Acho	Alma	Alsi	Anxy	Anse	Ande	Arci	Arde	Argl	Armo	Arme	Armu	Arpo	Arbi	Arca	Arsa	Asdi	Asco	Bean	Beco	Casc	Caar	Caim	Cafa	Case	Chno	Chho	Cofo	Coth	Coho	Coca	Comi	Crde	Crob	Crre	Cyin	Deca	Degl	Drhe	Eler	Erpu	Erpy	Erde	Eust	Euof	Frda	Gatr
		4500	1	1	0	1	1	1	1	0	1	0	1	1	1	0	1	0	1	1	1	0	1	1	1	0	0	1	0	1	0	1	1	1	1	1	1	1	0	1	1	0	1	1	1	1	0	1	0
		4500	1	1	1	1	1	1	1	1	0	0	0	1	1	1	1	1	1	0	1	1	1	1	1	1	1	1	0	1	1	1	0	1	1	1	1	1	0	1	0	1	1	1	1	1	1	1	1
0.557522
	24	T1 only	0	0	0	0	0	0	0	0	1	0	1	0	0	0	0	0	0	1	0	0	0	0	0	0	0	0	0	0	0	0	1	0	0	0	0	0	0	0	1	0	0	0	0	0	0	0	0
	26	T2 only	0	0	1	0	0	0	0	1	0	0	0	0	0	1	0	1	0	0	0	1	0	0	0	1	1	0	0	0	1	0	0	0	0	0	0	0	0	0	0	1	0	0	0	0	1	0	1
	63	Shared	1	1	0	1	1	1	1	0	0	0	0	1	1	0	1	0	1	0	1	0	1	1	1	0	0	1	0	1	0	1	0	1	1	1	1	1	0	1	0	0	1	1	1	1	0	1	0
			Acho	Alma	Alsi	Anxy	Anse	Ande	Arci	Arde	Argl	Armo	Arme	Armu	Arpo	Arbi	Arca	Arsa	Asdi	Asco	Bean	Beco	Casc	Caar	Caim	Cafa	Case	Chno	Chho	Cofo	Coth	Coho	Coca	Comi	Crde	Crob	Crre	Cyin	Deca	Degl	Drhe	Eler	Erpu	Erpy	Erde	Eust	Euof	Frda	Gatr
		4600	1	0	0	1	0	1	1	1	1	1	1	1	1	1	1	1	1	1	0	0	1	1	1	0	0	0	0	1	0	1	1	0	1	1	0	1	0	1	1	0	1	1	1	1	0	0	0
		4600	1	0	1	1	0	1	1	1	1	0	0	1	1	1	1	1	1	1	1	1	1	1	1	0	1	1	0	1	1	1	0	0	1	1	0	1	0	1	0	1	1	1	1	1	1	1	1
0.614679
	12	T1 only	0	0	0	0	0	0	0	0	0	1	1	0	0	0	0	0	0	0	0	0	0	0	0	0	0	0	0	0	0	0	1	0	0	0	0	0	0	0	1	0	0	0	0	0	0	0	0
	30	T2 only	0	0	1	0	0	0	0	0	0	0	0	0	0	0	0	0	0	0	1	1	0	0	0	0	1	1	0	0	1	0	0	0	0	0	0	0	0	0	0	1	0	0	0	0	1	1	1
	67	Shared	1	0	0	1	0	1	1	1	1	0	0	1	1	1	1	1	1	1	0	0	1	1	1	0	0	0	0	1	0	1	0	0	1	1	0	1	0	1	0	0	1	1	1	1	0	0	0
			Acho	Alma	Alsi	Anxy	Anse	Ande	Arci	Arde	Argl	Armo	Arme	Armu	Arpo	Arbi	Arca	Arsa	Asdi	Asco	Bean	Beco	Casc	Caar	Caim	Cafa	Case	Chno	Chho	Cofo	Coth	Coho	Coca	Comi	Crde	Crob	Crre	Cyin	Deca	Degl	Drhe	Eler	Erpu	Erpy	Erde	Eust	Euof	Frda	Gatr
		4700	1	0	0	1	0	1	1	1	1	1	1	1	1	1	1	1	1	1	0	0	1	1	1	0	0	0	1	0	0	1	1	0	1	1	0	1	0	1	1	0	1	1	1	1	0	0	0
		4700	1	0	1	1	0	1	1	1	1	1	1	1	1	1	1	1	1	1	1	1	1	1	1	0	1	1	1	1	1	1	1	0	1	1	0	1	0	1	0	1	1	1	1	1	0	0	0
0.704762
	5	T1 only	0	0	0	0	0	0	0	0	0	0	0	0	0	0	0	0	0	0	0	0	0	0	0	0	0	0	0	0	0	0	0	0	0	0	0	0	0	0	1	0	0	0	0	0	0	0	0
	26	T2 only	0	0	1	0	0	0	0	0	0	0	0	0	0	0	0	0	0	0	1	1	0	0	0	0	1	1	0	1	1	0	0	0	0	0	0	0	0	0	0	1	0	0	0	0	0	0	0
	74	Shared	1	0	0	1	0	1	1	1	1	1	1	1	1	1	1	1	1	1	0	0	1	1	1	0	0	0	1	0	0	1	1	0	1	1	0	1	0	1	0	0	1	1	1	1	0	0	0
			Acho	Alma	Alsi	Anxy	Anse	Ande	Arci	Arde	Argl	Armo	Arme	Armu	Arpo	Arbi	Arca	Arsa	Asdi	Asco	Bean	Beco	Casc	Caar	Caim	Cafa	Case	Chno	Chho	Cofo	Coth	Coho	Coca	Comi	Crde	Crob	Crre	Cyin	Deca	Degl	Drhe	Eler	Erpu	Erpy	Erde	Eust	Euof	Frda	Gatr
		4800	1	0	0	1	0	1	1	1	1	1	1	1	1	1	0	1	1	1	0	0	1	0	0	0	0	0	1	0	0	1	1	0	1	1	0	1	1	1	1	0	1	0	1	1	0	0	0
		4800	1	0	1	1	0	1	1	1	1	1	1	1	1	1	1	1	1	1	0	0	1	1	1	0	0	1	1	1	0	1	1	0	1	1	0	1	0	1	1	1	1	0	1	1	0	0	0
0.732673
	2	T1 only	0	0	0	0	0	0	0	0	0	0	0	0	0	0	0	0	0	0	0	0	0	0	0	0	0	0	0	0	0	0	0	0	0	0	0	0	1	0	0	0	0	0	0	0	0	0	0
	25	T2 only	0	0	1	0	0	0	0	0	0	0	0	0	0	0	1	0	0	0	0	0	0	1	1	0	0	1	0	1	0	0	0	0	0	0	0	0	0	0	0	1	0	0	0	0	0	0	0
	74	Shared	1	0	0	1	0	1	1	1	1	1	1	1	1	1	0	1	1	1	0	0	1	0	0	0	0	0	1	0	0	1	1	0	1	1	0	1	0	1	1	0	1	0	1	1	0	0	0
			Acho	Alma	Alsi	Anxy	Anse	Ande	Arci	Arde	Argl	Armo	Arme	Armu	Arpo	Arbi	Arca	Arsa	Asdi	Asco	Bean	Beco	Casc	Caar	Caim	Cafa	Case	Chno	Chho	Cofo	Coth	Coho	Coca	Comi	Crde	Crob	Crre	Cyin	Deca	Degl	Drhe	Eler	Erpu	Erpy	Erde	Eust	Euof	Frda	Gatr
		4900	1	0	0	1	0	0	1	1	1	0	1	1	1	0	0	1	0	0	0	0	1	0	0	0	0	0	1	0	0	1	1	0	0	0	0	0	1	0	0	0	1	0	1	0	0	0	0
		4900	1	0	1	1	0	1	1	1	1	1	1	1	1	1	0	1	1	1	0	0	1	1	1	0	0	1	1	0	0	1	1	0	1	0	0	1	1	1	1	0	1	0	1	1	0	0	0
0.538462
	1	T1 only	0	0	0	0	0	0	0	0	0	0	0	0	0	0	0	0	0	0	0	0	0	0	0	0	0	0	0	0	0	0	0	0	0	0	0	0	0	0	0	0	0	0	0	0	0	0	0
	41	T2 only	0	0	1	0	0	1	0	0	0	1	0	0	0	1	0	0	1	1	0	0	0	1	1	0	0	1	0	0	0	0	0	0	1	0	0	1	0	1	1	0	0	0	0	1	0	0	0
	49	Shared	1	0	0	1	0	0	1	1	1	0	1	1	1	0	0	1	0	0	0	0	1	0	0	0	0	0	1	0	0	1	1	0	0	0	0	0	1	0	0	0	1	0	1	0	0	0	0
			Acho	Alma	Alsi	Anxy	Anse	Ande	Arci	Arde	Argl	Armo	Arme	Armu	Arpo	Arbi	Arca	Arsa	Asdi	Asco	Bean	Beco	Casc	Caar	Caim	Cafa	Case	Chno	Chho	Cofo	Coth	Coho	Coca	Comi	Crde	Crob	Crre	Cyin	Deca	Degl	Drhe	Eler	Erpu	Erpy	Erde	Eust	Euof	Frda	Gatr
		5000	1	0	0	1	0	0	1	1	1	0	1	1	1	0	0	1	0	0	0	0	1	0	0	0	0	0	1	0	0	1	1	0	0	0	0	0	1	0	0	0	1	0	1	0	0	0	0
		5000	1	0	1	1	0	1	1	1	1	1	1	1	1	1	0	1	1	1	0	0	1	0	0	0	0	0	1	0	0	1	1	0	1	0	0	1	1	1	1	0	1	0	1	1	0	0	0
0.684932
	0	T1 only	0	0	0	0	0	0	0	0	0	0	0	0	0	0	0	0	0	0	0	0	0	0	0	0	0	0	0	0	0	0	0	0	0	0	0	0	0	0	0	0	0	0	0	0	0	0	0
	23	T2 only	0	0	1	0	0	1	0	0	0	1	0	0	0	1	0	0	1	1	0	0	0	0	0	0	0	0	0	0	0	0	0	0	1	0	0	1	0	1	1	0	0	0	0	1	0	0	0
	50	Shared	1	0	0	1	0	0	1	1	1	0	1	1	1	0	0	1	0	0	0	0	1	0	0	0	0	0	1	0	0	1	1	0	0	0	0	0	1	0	0	0	1	0	1	0	0	0	0
			Acho	Alma	Alsi	Anxy	Anse	Ande	Arci	Arde	Argl	Armo	Arme	Armu	Arpo	Arbi	Arca	Arsa	Asdi	Asco	Bean	Beco	Casc	Caar	Caim	Cafa	Case	Chno	Chho	Cofo	Coth	Coho	Coca	Comi	Crde	Crob	Crre	Cyin	Deca	Degl	Drhe	Eler	Erpu	Erpy	Erde	Eust	Euof	Frda	Gatr
		5100	1	0	0	1	0	0	1	1	1	0	1	0	1	0	0	1	0	0	0	0	1	0	0	0	0	0	1	0	0	1	1	0	0	0	0	0	1	0	0	0	1	0	1	0	0	0	0
		5100	1	0	1	1	0	0	1	1	1	1	1	1	1	0	0	1	0	1	0	0	1	0	0	0	0	0	1	0	0	1	1	0	0	0	0	1	1	0	1	0	1	0	1	1	0	0	0
0.688525
	3	T1 only	0	0	0	0	0	0	0	0	0	0	0	0	0	0	0	0	0	0	0	0	0	0	0	0	0	0	0	0	0	0	0	0	0	0	0	0	0	0	0	0	0	0	0	0	0	0	0
	16	T2 only	0	0	1	0	0	0	0	0	0	1	0	1	0	0	0	0	0	1	0	0	0	0	0	0	0	0	0	0	0	0	0	0	0	0	0	1	0	0	1	0	0	0	0	1	0	0	0
	42	Shared	1	0	0	1	0	0	1	1	1	0	1	0	1	0	0	1	0	0	0	0	1	0	0	0	0	0	1	0	0	1	1	0	0	0	0	0	1	0	0	0	1	0	1	0	0	0	0
			Acho	Alma	Alsi	Anxy	Anse	Ande	Arci	Arde	Argl	Armo	Arme	Armu	Arpo	Arbi	Arca	Arsa	Asdi	Asco	Bean	Beco	Casc	Caar	Caim	Cafa	Case	Chno	Chho	Cofo	Coth	Coho	Coca	Comi	Crde	Crob	Crre	Cyin	Deca	Degl	Drhe	Eler	Erpu	Erpy	Erde	Eust	Euof	Frda	Gatr
		5200	0	0	0	0	0	0	0	0	1	0	1	0	0	0	0	0	0	0	0	0	0	0	0	0	0	0	1	0	0	0	0	0	0	0	0	0	0	0	0	0	0	0	1	0	0	0	0
		5200	1	0	1	0	0	0	1	1	1	1	1	0	1	0	0	1	0	1	0	0	1	0	0	0	0	0	1	0	0	1	1	0	0	0	0	0	1	0	0	0	0	0	1	1	0	0	0
0.27451
	0	T1 only	0	0	0	0	0	0	0	0	0	0	0	0	0	0	0	0	0	0	0	0	0	0	0	0	0	0	0	0	0	0	0	0	0	0	0	0	0	0	0	0	0	0	0	0	0	0	0
	37	T2 only	1	0	1	0	0	0	1	1	0	1	0	0	1	0	0	1	0	1	0	0	1	0	0	0	0	0	0	0	0	1	1	0	0	0	0	0	1	0	0	0	0	0	0	1	0	0	0
	14	Shared	0	0	0	0	0	0	0	0	1	0	1	0	0	0	0	0	0	0	0	0	0	0	0	0	0	0	1	0	0	0	0	0	0	0	0	0	0	0	0	0	0	0	1	0	0	0	0
			Acho	Alma	Alsi	Anxy	Anse	Ande	Arci	Arde	Argl	Armo	Arme	Armu	Arpo	Arbi	Arca	Arsa	Asdi	Asco	Bean	Beco	Casc	Caar	Caim	Cafa	Case	Chno	Chho	Cofo	Coth	Coho	Coca	Comi	Crde	Crob	Crre	Cyin	Deca	Degl	Drhe	Eler	Erpu	Erpy	Erde	Eust	Euof	Frda	Gatr
		5300	0	0	0	0	0	0	0	0	1	0	1	0	0	0	0	0	0	0	0	0	0	0	0	0	0	0	1	0	0	0	0	0	0	0	0	0	0	0	0	0	0	0	0	0	0	0	0
		5300	0	0	0	0	0	0	0	0	1	1	1	0	1	0	0	0	0	0	0	0	1	0	0	0	0	0	1	0	0	1	0	0	0	0	0	0	0	0	0	0	0	0	0	1	0	0	0
0.48
	1	T1 only	0	0	0	0	0	0	0	0	0	0	0	0	0	0	0	0	0	0	0	0	0	0	0	0	0	0	0	0	0	0	0	0	0	0	0	0	0	0	0	0	0	0	0	0	0	0	0
	12	T2 only	0	0	0	0	0	0	0	0	0	1	0	0	1	0	0	0	0	0	0	0	1	0	0	0	0	0	0	0	0	1	0	0	0	0	0	0	0	0	0	0	0	0	0	1	0	0	0
	12	Shared	0	0	0	0	0	0	0	0	1	0	1	0	0	0	0	0	0	0	0	0	0	0	0	0	0	0	1	0	0	0	0	0	0	0	0	0	0	0	0	0	0	0	0	0	0	0	0
			Acho	Alma	Alsi	Anxy	Anse	Ande	Arci	Arde	Argl	Armo	Arme	Armu	Arpo	Arbi	Arca	Arsa	Asdi	Asco	Bean	Beco	Casc	Caar	Caim	Cafa	Case	Chno	Chho	Cofo	Coth	Coho	Coca	Comi	Crde	Crob	Crre	Cyin	Deca	Degl	Drhe	Eler	Erpu	Erpy	Erde	Eust	Euof	Frda	Gatr
		5400	0	0	0	0	0	0	0	0	0	0	0	0	0	0	0	0	0	0	0	0	0	0	0	0	0	0	0	0	0	0	0	0	0	0	0	0	0	0	0	0	0	0	0	0	0	0	0
		5400	0	0	0	0	0	0	0	0	1	1	1	0	0	0	0	0	0	0	0	0	0	0	0	0	0	0	0	0	0	1	0	0	0	0	0	0	0	0	0	0	0	0	0	1	0	0	0
0.444444
	0	T1 only	0	0	0	0	0	0	0	0	0	0	0	0	0	0	0	0	0	0	0	0	0	0	0	0	0	0	0	0	0	0	0	0	0	0	0	0	0	0	0	0	0	0	0	0	0	0	0
	10	T2 only	0	0	0	0	0	0	0	0	1	1	1	0	0	0	0	0	0	0	0	0	0	0	0	0	0	0	0	0	0	1	0	0	0	0	0	0	0	0	0	0	0	0	0	1	0	0	0
	8	Shared	0	0	0	0	0	0	0	0	0	0	0	0	0	0	0	0	0	0	0	0	0	0	0	0	0	0	0	0	0	0	0	0	0	0	0	0	0	0	0	0	0	0	0	0	0	0	0
			Acho	Alma	Alsi	Anxy	Anse	Ande	Arci	Arde	Argl	Armo	Arme	Armu	Arpo	Arbi	Arca	Arsa	Asdi	Asco	Bean	Beco	Casc	Caar	Caim	Cafa	Case	Chno	Chho	Cofo	Coth	Coho	Coca	Comi	Crde	Crob	Crre	Cyin	Deca	Degl	Drhe	Eler	Erpu	Erpy	Erde	Eust	Euof	Frda	Gatr
		5500	0	0	0	0	0	0	0	0	0	0	0	0	0	0	0	0	0	0	0	0	0	0	0	0	0	0	0	0	0	0	0	0	0	0	0	0	0	0	0	0	0	0	0	0	0	0	0
		5500	0	0	0	0	0	0	0	0	0	1	0	0	0	0	0	0	0	0	0	0	0	0	0	0	0	0	0	0	0	1	0	0	0	0	0	0	0	0	0	0	0	0	0	1	0	0	0
0.461538
	0	T1 only	0	0	0	0	0	0	0	0	0	0	0	0	0	0	0	0	0	0	0	0	0	0	0	0	0	0	0	0	0	0	0	0	0	0	0	0	0	0	0	0	0	0	0	0	0	0	0
	7	T2 only	0	0	0	0	0	0	0	0	0	1	0	0	0	0	0	0	0	0	0	0	0	0	0	0	0	0	0	0	0	1	0	0	0	0	0	0	0	0	0	0	0	0	0	1	0	0	0
	6	Shared	0	0	0	0	0	0	0	0	0	0	0	0	0	0	0	0	0	0	0	0	0	0	0	0	0	0	0	0	0	0	0	0	0	0	0	0	0	0	0	0	0	0	0	0	0	0	0
			Acho	Alma	Alsi	Anxy	Anse	Ande	Arci	Arde	Argl	Armo	Arme	Armu	Arpo	Arbi	Arca	Arsa	Asdi	Asco	Bean	Beco	Casc	Caar	Caim	Cafa	Case	Chno	Chho	Cofo	Coth	Coho	Coca	Comi	Crde	Crob	Crre	Cyin	Deca	Degl	Drhe	Eler	Erpu	Erpy	Erde	Eust	Euof	Frda	Gatr
		5600	0	0	0	0	0	0	0	0	0	0	0	0	0	0	0	0	0	0	0	0	0	0	0	0	0	0	0	0	0	0	0	0	0	0	0	0	0	0	0	0	0	0	0	0	0	0	0
		5600	0	0	0	0	0	0	0	0	0	0	0	0	0	0	0	0	0	0	0	0	0	0	0	0	0	0	0	0	0	0	0	0	0	0	0	0	0	0	0	0	0	0	0	0	0	0	0
1
	0	T1 only	0	0	0	0	0	0	0	0	0	0	0	0	0	0	0	0	0	0	0	0	0	0	0	0	0	0	0	0	0	0	0	0	0	0	0	0	0	0	0	0	0	0	0	0	0	0	0
	0	T2 only	0	0	0	0	0	0	0	0	0	0	0	0	0	0	0	0	0	0	0	0	0	0	0	0	0	0	0	0	0	0	0	0	0	0	0	0	0	0	0	0	0	0	0	0	0	0	0
	6	Shared	0	0	0	0	0	0	0	0	0	0	0	0	0	0	0	0	0	0	0	0	0	0	0	0	0	0	0	0	0	0	0	0	0	0	0	0	0	0	0	0	0	0	0	0	0	0	0
[truncated: 77 more columns]
