# Supplementary material for: Climate change creates rapid species turnover in montane communities
Source: Ecol Evol. 2015 May 25;5(12):2340–7. doi: 10.1002/ece3.1518 (PMC4475367; doi:10.1002/ece3.1518)
Supplement: Appendix S10 — Data and calculations from Tingley (29) and Tingley et al. (30). [file ece30005-2340-sd10.xlsx]

## Sheet: metadata
Data from Tingley (2011) and Tingley et al. (2012)
Data for three areas - Lassen, Yosemite, and Southern CA - are presented on separate sheets.
Species codes are taken from the first two letters of the Genus name and the first two letters of the species name

## Sheet: Lassen
Lassen
Similarity		Elevation
			Agph	Apca	Bain	Caca	Capu	Caca	Came	Capu	Cagu	Ceam	Chgr	Cime	Cove	Coau	Coco	Coso	Cyst	Drpi	Emha	Emob	Emtr	Eucy	Geto	Getr	Icvi	Icbu	Juhy	Locu	Mefo	Meli	Meme	Mecr	Myto	Myci	Nuco	Orpi	Orce	Orru	Pail	Paam	Pepy	Phme	Pial	Pinu	Pipu	Pivi	Pich
		100	1	1	1	1	0	0	1	0	0	0	1	0	0	1	0	1	0	0	0	0	1	1	0	1	1	1	0	0	1	0	1	1	0	1	0	0	0	0	0	1	1	1	0	1	1	0	0
		100	1	1	1	1	1	0	1	0	0	0	0	0	0	0	0	1	0	0	0	0	0	1	0	0	0	1	0	0	1	0	1	1	0	1	0	0	0	0	0	0	1	1	0	1	1	0	0
0.738095
	8	T1 only	0	0	0	0	0	0	0	0	0	0	1	0	0	1	0	0	0	0	0	0	1	0	0	1	1	0	0	0	0	0	0	0	0	0	0	0	0	0	0	1	0	0	0	0	0	0	0
	3	T2 only	0	0	0	0	1	0	0	0	0	0	0	0	0	0	0	0	0	0	0	0	0	0	0	0	0	0	0	0	0	0	0	0	0	0	0	0	0	0	0	0	0	0	0	0	0	0	0
	31	Shared	1	1	1	1	0	0	1	0	0	0	0	0	0	0	0	1	0	0	0	0	0	1	0	0	0	1	0	0	1	0	1	1	0	1	0	0	0	0	0	0	1	1	0	1	1	0	0
			Agph	Apca	Bain	Caca	Capu	Caca	Came	Capu	Cagu	Ceam	Chgr	Cime	Cove	Coau	Coco	Coso	Cyst	Drpi	Emha	Emob	Emtr	Eucy	Geto	Getr	Icvi	Icbu	Juhy	Locu	Mefo	Meli	Meme	Mecr	Myto	Myci	Nuco	Orpi	Orce	Orru	Pail	Paam	Pepy	Phme	Pial	Pinu	Pipu	Pivi	Pich
		200	1	1	1	1	1	0	1	0	0	0	1	0	0	1	0	1	0	0	0	0	1	1	0	0	1	1	0	0	1	0	1	1	0	1	0	0	0	0	0	1	1	1	0	1	1	0	0
		200	1	1	1	1	1	0	1	0	0	0	1	0	0	1	0	1	0	0	0	0	1	1	0	1	0	1	0	0	1	0	1	1	0	1	0	0	0	0	0	1	1	1	0	1	1	0	0
0.844444
	3	T1 only	0	0	0	0	0	0	0	0	0	0	0	0	0	0	0	0	0	0	0	0	0	0	0	0	1	0	0	0	0	0	0	0	0	0	0	0	0	0	0	0	0	0	0	0	0	0	0
	4	T2 only	0	0	0	0	0	0	0	0	0	0	0	0	0	0	0	0	0	0	0	0	0	0	0	1	0	0	0	0	0	0	0	0	0	0	0	0	0	0	0	0	0	0	0	0	0	0	0
	38	Shared	1	1	1	1	1	0	1	0	0	0	1	0	0	1	0	1	0	0	0	0	1	1	0	0	0	1	0	0	1	0	1	1	0	1	0	0	0	0	0	1	1	1	0	1	1	0	0
			Agph	Apca	Bain	Caca	Capu	Caca	Came	Capu	Cagu	Ceam	Chgr	Cime	Cove	Coau	Coco	Coso	Cyst	Drpi	Emha	Emob	Emtr	Eucy	Geto	Getr	Icvi	Icbu	Juhy	Locu	Mefo	Meli	Meme	Mecr	Myto	Myci	Nuco	Orpi	Orce	Orru	Pail	Paam	Pepy	Phme	Pial	Pinu	Pipu	Pivi	Pich
		300	1	1	1	1	1	0	1	0	0	0	1	0	0	1	0	1	0	0	0	0	1	1	0	0	1	1	0	0	1	0	1	1	0	1	0	0	0	0	0	1	1	1	0	1	1	0	0
		300	1	1	1	1	1	0	1	0	0	0	1	0	0	1	0	1	0	0	0	0	1	1	0	1	0	1	0	0	1	0	1	1	0	1	0	0	0	0	0	1	1	1	0	1	1	0	0
0.844444
	3	T1 only	0	0	0	0	0	0	0	0	0	0	0	0	0	0	0	0	0	0	0	0	0	0	0	0	1	0	0	0	0	0	0	0	0	0	0	0	0	0	0	0	0	0	0	0	0	0	0
	4	T2 only	0	0	0	0	0	0	0	0	0	0	0	0	0	0	0	0	0	0	0	0	0	0	0	1	0	0	0	0	0	0	0	0	0	0	0	0	0	0	0	0	0	0	0	0	0	0	0
	38	Shared	1	1	1	1	1	0	1	0	0	0	1	0	0	1	0	1	0	0	0	0	1	1	0	0	0	1	0	0	1	0	1	1	0	1	0	0	0	0	0	1	1	1	0	1	1	0	0
			Agph	Apca	Bain	Caca	Capu	Caca	Came	Capu	Cagu	Ceam	Chgr	Cime	Cove	Coau	Coco	Coso	Cyst	Drpi	Emha	Emob	Emtr	Eucy	Geto	Getr	Icvi	Icbu	Juhy	Locu	Mefo	Meli	Meme	Mecr	Myto	Myci	Nuco	Orpi	Orce	Orru	Pail	Paam	Pepy	Phme	Pial	Pinu	Pipu	Pivi	Pich
		400	1	1	1	1	1	0	1	0	0	0	1	0	0	1	0	1	0	0	0	0	1	1	0	0	1	1	0	0	1	0	1	1	0	1	0	0	0	0	0	1	1	1	0	1	1	0	0
		400	1	1	1	1	1	0	1	0	0	0	1	0	0	1	0	1	0	0	0	0	1	1	0	1	0	1	0	0	1	0	1	1	0	1	0	0	0	0	0	1	1	1	0	1	1	0	0
0.844444
	3	T1 only	0	0	0	0	0	0	0	0	0	0	0	0	0	0	0	0	0	0	0	0	0	0	0	0	1	0	0	0	0	0	0	0	0	0	0	0	0	0	0	0	0	0	0	0	0	0	0
	4	T2 only	0	0	0	0	0	0	0	0	0	0	0	0	0	0	0	0	0	0	0	0	0	0	0	1	0	0	0	0	0	0	0	0	0	0	0	0	0	0	0	0	0	0	0	0	0	0	0
	38	Shared	1	1	1	1	1	0	1	0	0	0	1	0	0	1	0	1	0	0	0	0	1	1	0	0	0	1	0	0	1	0	1	1	0	1	0	0	0	0	0	1	1	1	0	1	1	0	0
			Agph	Apca	Bain	Caca	Capu	Caca	Came	Capu	Cagu	Ceam	Chgr	Cime	Cove	Coau	Coco	Coso	Cyst	Drpi	Emha	Emob	Emtr	Eucy	Geto	Getr	Icvi	Icbu	Juhy	Locu	Mefo	Meli	Meme	Mecr	Myto	Myci	Nuco	Orpi	Orce	Orru	Pail	Paam	Pepy	Phme	Pial	Pinu	Pipu	Pivi	Pich
		500	1	1	1	1	1	0	1	0	0	0	1	0	0	1	0	1	0	0	0	0	1	1	0	0	1	1	0	0	1	0	1	1	0	1	0	0	0	0	0	1	1	1	0	1	1	0	0
		500	1	1	1	1	1	0	1	0	0	0	1	0	0	1	0	1	0	0	0	0	1	1	0	1	0	1	0	0	1	0	1	1	0	1	0	0	0	0	0	1	1	1	0	1	1	0	0
0.844444
	3	T1 only	0	0	0	0	0	0	0	0	0	0	0	0	0	0	0	0	0	0	0	0	0	0	0	0	1	0	0	0	0	0	0	0	0	0	0	0	0	0	0	0	0	0	0	0	0	0	0
	4	T2 only	0	0	0	0	0	0	0	0	0	0	0	0	0	0	0	0	0	0	0	0	0	0	0	1	0	0	0	0	0	0	0	0	0	0	0	0	0	0	0	0	0	0	0	0	0	0	0
	38	Shared	1	1	1	1	1	0	1	0	0	0	1	0	0	1	0	1	0	0	0	0	1	1	0	0	0	1	0	0	1	0	1	1	0	1	0	0	0	0	0	1	1	1	0	1	1	0	0
			Agph	Apca	Bain	Caca	Capu	Caca	Came	Capu	Cagu	Ceam	Chgr	Cime	Cove	Coau	Coco	Coso	Cyst	Drpi	Emha	Emob	Emtr	Eucy	Geto	Getr	Icvi	Icbu	Juhy	Locu	Mefo	Meli	Meme	Mecr	Myto	Myci	Nuco	Orpi	Orce	Orru	Pail	Paam	Pepy	Phme	Pial	Pinu	Pipu	Pivi	Pich
		600	1	1	1	1	1	0	1	0	0	0	1	0	0	1	0	1	1	0	0	0	1	1	0	0	1	1	1	0	1	0	1	1	0	1	0	0	0	0	0	1	1	1	0	1	1	0	0
		600	1	1	1	1	1	0	1	1	0	0	1	0	0	1	0	1	0	0	0	0	1	1	0	1	0	1	0	0	1	0	1	1	0	1	0	0	0	0	0	1	1	1	0	1	1	0	0
0.74
	7	T1 only	0	0	0	0	0	0	0	0	0	0	0	0	0	0	0	0	1	0	0	0	0	0	0	0	1	0	1	0	0	0	0	0	0	0	0	0	0	0	0	0	0	0	0	0	0	0	0
	6	T2 only	0	0	0	0	0	0	0	1	0	0	0	0	0	0	0	0	0	0	0	0	0	0	0	1	0	0	0	0	0	0	0	0	0	0	0	0	0	0	0	0	0	0	0	0	0	0	0
	37	Shared	1	1	1	1	1	0	1	0	0	0	1	0	0	1	0	1	0	0	0	0	1	1	0	0	0	1	0	0	1	0	1	1	0	1	0	0	0	0	0	1	1	1	0	1	1	0	0
			Agph	Apca	Bain	Caca	Capu	Caca	Came	Capu	Cagu	Ceam	Chgr	Cime	Cove	Coau	Coco	Coso	Cyst	Drpi	Emha	Emob	Emtr	Eucy	Geto	Getr	Icvi	Icbu	Juhy	Locu	Mefo	Meli	Meme	Mecr	Myto	Myci	Nuco	Orpi	Orce	Orru	Pail	Paam	Pepy	Phme	Pial	Pinu	Pipu	Pivi	Pich
		700	1	1	0	1	1	0	0	1	0	0	1	0	0	1	0	1	1	0	0	0	1	1	0	0	1	0	1	0	1	0	1	0	0	1	0	0	1	0	1	1	1	1	0	0	0	1	0
		700	1	0	0	1	1	0	1	1	0	0	1	0	0	1	0	1	1	0	0	0	1	1	1	1	0	0	0	0	0	0	1	0	0	0	0	1	1	0	0	1	1	1	0	0	1	0	0
0.693878
	8	T1 only	0	1	0	0	0	0	0	0	0	0	0	0	0	0	0	0	0	0	0	0	0	0	0	0	1	0	1	0	1	0	0	0	0	1	0	0	0	0	1	0	0	0	0	0	0	1	0
	7	T2 only	0	0	0	0	0	0	1	0	0	0	0	0	0	0	0	0	0	0	0	0	0	0	1	1	0	0	0	0	0	0	0	0	0	0	0	1	0	0	0	0	0	0	0	0	1	0	0
	34	Shared	1	0	0	1	1	0	0	1	0	0	1	0	0	1	0	1	1	0	0	0	1	1	0	0	0	0	0	0	0	0	1	0	0	0	0	0	1	0	0	1	1	1	0	0	0	0	0
			Agph	Apca	Bain	Caca	Capu	Caca	Came	Capu	Cagu	Ceam	Chgr	Cime	Cove	Coau	Coco	Coso	Cyst	Drpi	Emha	Emob	Emtr	Eucy	Geto	Getr	Icvi	Icbu	Juhy	Locu	Mefo	Meli	Meme	Mecr	Myto	Myci	Nuco	Orpi	Orce	Orru	Pail	Paam	Pepy	Phme	Pial	Pinu	Pipu	Pivi	Pich
		800	1	1	0	1	1	0	0	1	0	0	1	0	0	1	0	1	1	0	0	0	1	1	0	0	1	0	1	0	1	0	1	0	0	1	0	0	1	0	1	1	1	1	0	0	0	1	0
		800	1	0	0	1	1	0	1	1	0	0	1	0	0	1	0	1	1	0	0	0	1	1	1	1	0	0	0	0	0	0	1	0	0	0	0	1	1	0	0	1	1	1	0	0	1	0	0
0.693878
	8	T1 only	0	1	0	0	0	0	0	0	0	0	0	0	0	0	0	0	0	0	0	0	0	0	0	0	1	0	1	0	1	0	0	0	0	1	0	0	0	0	1	0	0	0	0	0	0	1	0
	7	T2 only	0	0	0	0	0	0	1	0	0	0	0	0	0	0	0	0	0	0	0	0	0	0	1	1	0	0	0	0	0	0	0	0	0	0	0	1	0	0	0	0	0	0	0	0	1	0	0
	34	Shared	1	0	0	1	1	0	0	1	0	0	1	0	0	1	0	1	1	0	0	0	1	1	0	0	0	0	0	0	0	0	1	0	0	0	0	0	1	0	0	1	1	1	0	0	0	0	0
			Agph	Apca	Bain	Caca	Capu	Caca	Came	Capu	Cagu	Ceam	Chgr	Cime	Cove	Coau	Coco	Coso	Cyst	Drpi	Emha	Emob	Emtr	Eucy	Geto	Getr	Icvi	Icbu	Juhy	Locu	Mefo	Meli	Meme	Mecr	Myto	Myci	Nuco	Orpi	Orce	Orru	Pail	Paam	Pepy	Phme	Pial	Pinu	Pipu	Pivi	Pich
		900	1	1	0	1	1	0	0	1	0	0	1	0	0	1	0	1	1	0	0	0	1	1	0	0	1	0	1	0	1	0	1	0	0	1	0	0	1	0	1	1	1	1	0	0	0	1	0
		900	1	0	0	1	1	0	1	1	0	0	1	0	0	1	0	1	1	0	0	0	1	1	1	1	0	0	0	0	0	0	1	0	0	0	0	1	1	0	0	1	1	1	0	0	1	0	0
0.693878
	8	T1 only	0	1	0	0	0	0	0	0	0	0	0	0	0	0	0	0	0	0	0	0	0	0	0	0	1	0	1	0	1	0	0	0	0	1	0	0	0	0	1	0	0	0	0	0	0	1	0
	7	T2 only	0	0	0	0	0	0	1	0	0	0	0	0	0	0	0	0	0	0	0	0	0	0	1	1	0	0	0	0	0	0	0	0	0	0	0	1	0	0	0	0	0	0	0	0	1	0	0
	34	Shared	1	0	0	1	1	0	0	1	0	0	1	0	0	1	0	1	1	0	0	0	1	1	0	0	0	0	0	0	0	0	1	0	0	0	0	0	1	0	0	1	1	1	0	0	0	0	0
			Agph	Apca	Bain	Caca	Capu	Caca	Came	Capu	Cagu	Ceam	Chgr	Cime	Cove	Coau	Coco	Coso	Cyst	Drpi	Emha	Emob	Emtr	Eucy	Geto	Getr	Icvi	Icbu	Juhy	Locu	Mefo	Meli	Meme	Mecr	Myto	Myci	Nuco	Orpi	Orce	Orru	Pail	Paam	Pepy	Phme	Pial	Pinu	Pipu	Pivi	Pich
		1000	1	1	0	1	1	0	0	1	0	0	1	0	0	1	0	1	1	0	0	0	1	1	0	0	1	0	1	0	1	0	1	0	0	1	0	0	1	0	1	1	1	1	0	0	0	1	0
		1000	1	0	0	1	1	0	1	1	0	0	1	0	0	1	0	1	1	0	0	0	1	1	1	1	0	0	0	0	0	0	1	0	0	0	0	1	1	0	0	1	1	1	0	0	1	0	0
0.693878
	8	T1 only	0	1	0	0	0	0	0	0	0	0	0	0	0	0	0	0	0	0	0	0	0	0	0	0	1	0	1	0	1	0	0	0	0	1	0	0	0	0	1	0	0	0	0	0	0	1	0
	7	T2 only	0	0	0	0	0	0	1	0	0	0	0	0	0	0	0	0	0	0	0	0	0	0	1	1	0	0	0	0	0	0	0	0	0	0	0	1	0	0	0	0	0	0	0	0	1	0	0
	34	Shared	1	0	0	1	1	0	0	1	0	0	1	0	0	1	0	1	1	0	0	0	1	1	0	0	0	0	0	0	0	0	1	0	0	0	0	0	1	0	0	1	1	1	0	0	0	0	0
			Agph	Apca	Bain	Caca	Capu	Caca	Came	Capu	Cagu	Ceam	Chgr	Cime	Cove	Coau	Coco	Coso	Cyst	Drpi	Emha	Emob	Emtr	Eucy	Geto	Getr	Icvi	Icbu	Juhy	Locu	Mefo	Meli	Meme	Mecr	Myto	Myci	Nuco	Orpi	Orce	Orru	Pail	Paam	Pepy	Phme	Pial	Pinu	Pipu	Pivi	Pich
		1100	1	1	0	1	1	0	0	1	0	0	1	0	0	1	0	1	1	0	0	0	1	1	0	0	1	0	1	0	1	0	1	0	0	1	0	0	1	0	1	1	1	1	0	0	0	1	0
		1100	1	0	0	1	1	0	1	1	0	0	1	0	0	1	0	1	1	0	0	0	1	1	1	1	0	0	0	0	0	0	1	0	0	0	0	1	1	0	0	1	1	1	0	0	1	0	0
0.693878
	8	T1 only	0	1	0	0	0	0	0	0	0	0	0	0	0	0	0	0	0	0	0	0	0	0	0	0	1	0	1	0	1	0	0	0	0	1	0	0	0	0	1	0	0	0	0	0	0	1	0
	7	T2 only	0	0	0	0	0	0	1	0	0	0	0	0	0	0	0	0	0	0	0	0	0	0	1	1	0	0	0	0	0	0	0	0	0	0	0	1	0	0	0	0	0	0	0	0	1	0	0
	34	Shared	1	0	0	1	1	0	0	1	0	0	1	0	0	1	0	1	1	0	0	0	1	1	0	0	0	0	0	0	0	0	1	0	0	0	0	0	1	0	0	1	1	1	0	0	0	0	0
			Agph	Apca	Bain	Caca	Capu	Caca	Came	Capu	Cagu	Ceam	Chgr	Cime	Cove	Coau	Coco	Coso	Cyst	Drpi	Emha	Emob	Emtr	Eucy	Geto	Getr	Icvi	Icbu	Juhy	Locu	Mefo	Meli	Meme	Mecr	Myto	Myci	Nuco	Orpi	Orce	Orru	Pail	Paam	Pepy	Phme	Pial	Pinu	Pipu	Pivi	Pich
		1200	1	0	0	0	1	0	0	1	0	1	1	1	1	1	1	1	1	1	0	0	1	1	1	0	0	0	1	0	0	0	1	0	0	0	0	1	1	1	1	1	0	1	1	0	0	1	0
		1200	1	0	0	1	1	0	1	1	0	1	1	0	0	1	0	1	1	1	1	0	1	1	1	0	0	0	1	1	0	0	1	0	0	0	0	1	1	1	1	1	1	1	0	0	1	1	0
0.75
	5	T1 only	0	0	0	0	0	0	0	0	0	0	0	1	1	0	1	0	0	0	0	0	0	0	0	0	0	0	0	0	0	0	0	0	0	0	0	0	0	0	0	0	0	0	1	0	0	0	0
	9	T2 only	0	0	0	1	0	0	1	0	0	0	0	0	0	0	0	0	0	0	1	0	0	0	0	0	0	0	0	1	0	0	0	0	0	0	0	0	0	0	0	0	1	0	0	0	1	0	0
	42	Shared	1	0	0	0	1	0	0	1	0	1	1	0	0	1	0	1	1	1	0	0	1	1	1	0	0	0	1	0	0	0	1	0	0	0	0	1	1	1	1	1	0	1	0	0	0	1	0
			Agph	Apca	Bain	Caca	Capu	Caca	Came	Capu	Cagu	Ceam	Chgr	Cime	Cove	Coau	Coco	Coso	Cyst	Drpi	Emha	Emob	Emtr	Eucy	Geto	Getr	Icvi	Icbu	Juhy	Locu	Mefo	Meli	Meme	Mecr	Myto	Myci	Nuco	Orpi	Orce	Orru	Pail	Paam	Pepy	Phme	Pial	Pinu	Pipu	Pivi	Pich
		1300	1	0	0	0	1	0	0	1	0	1	1	1	1	1	1	1	1	1	0	0	1	1	1	0	0	0	1	0	0	0	1	0	0	0	0	1	1	1	1	1	0	1	1	0	0	1	0
		1300	1	0	0	1	1	0	1	1	0	1	1	0	0	1	0	1	1	1	1	0	1	1	1	0	0	0	1	1	0	0	1	0	0	0	0	1	1	1	1	1	1	1	0	0	1	1	0
0.75
	5	T1 only	0	0	0	0	0	0	0	0	0	0	0	1	1	0	1	0	0	0	0	0	0	0	0	0	0	0	0	0	0	0	0	0	0	0	0	0	0	0	0	0	0	0	1	0	0	0	0
	9	T2 only	0	0	0	1	0	0	1	0	0	0	0	0	0	0	0	0	0	0	1	0	0	0	0	0	0	0	0	1	0	0	0	0	0	0	0	0	0	0	0	0	1	0	0	0	1	0	0
	42	Shared	1	0	0	0	1	0	0	1	0	1	1	0	0	1	0	1	1	1	0	0	1	1	1	0	0	0	1	0	0	0	1	0	0	0	0	1	1	1	1	1	0	1	0	0	0	1	0
			Agph	Apca	Bain	Caca	Capu	Caca	Came	Capu	Cagu	Ceam	Chgr	Cime	Cove	Coau	Coco	Coso	Cyst	Drpi	Emha	Emob	Emtr	Eucy	Geto	Getr	Icvi	Icbu	Juhy	Locu	Mefo	Meli	Meme	Mecr	Myto	Myci	Nuco	Orpi	Orce	Orru	Pail	Paam	Pepy	Phme	Pial	Pinu	Pipu	Pivi	Pich
		1400	1	0	0	0	1	0	0	1	0	1	1	1	1	1	1	1	1	1	0	0	1	1	1	0	0	0	1	0	0	0	1	0	0	0	0	1	1	1	1	1	0	1	1	0	0	1	0
		1400	1	0	0	1	1	0	1	1	0	1	1	0	0	1	0	1	1	1	1	0	1	1	1	0	0	0	1	1	0	0	1	0	0	0	0	1	1	1	1	1	1	1	0	0	1	1	0
0.75
	5	T1 only	0	0	0	0	0	0	0	0	0	0	0	1	1	0	1	0	0	0	0	0	0	0	0	0	0	0	0	0	0	0	0	0	0	0	0	0	0	0	0	0	0	0	1	0	0	0	0
	9	T2 only	0	0	0	1	0	0	1	0	0	0	0	0	0	0	0	0	0	0	1	0	0	0	0	0	0	0	0	1	0	0	0	0	0	0	0	0	0	0	0	0	1	0	0	0	1	0	0
	42	Shared	1	0	0	0	1	0	0	1	0	1	1	0	0	1	0	1	1	1	0	0	1	1	1	0	0	0	1	0	0	0	1	0	0	0	0	1	1	1	1	1	0	1	0	0	0	1	0
			Agph	Apca	Bain	Caca	Capu	Caca	Came	Capu	Cagu	Ceam	Chgr	Cime	Cove	Coau	Coco	Coso	Cyst	Drpi	Emha	Emob	Emtr	Eucy	Geto	Getr	Icvi	Icbu	Juhy	Locu	Mefo	Meli	Meme	Mecr	Myto	Myci	Nuco	Orpi	Orce	Orru	Pail	Paam	Pepy	Phme	Pial	Pinu	Pipu	Pivi	Pich
		1500	1	0	0	0	1	1	0	1	0	1	0	1	1	1	1	1	1	1	1	1	0	1	1	0	0	0	1	1	0	1	1	0	1	0	0	1	1	1	1	0	0	1	1	0	0	1	0
		1500	1	0	0	1	1	0	1	1	1	1	1	1	1	1	1	1	1	1	1	1	1	1	1	0	0	0	1	1	0	0	1	0	0	0	0	1	1	1	1	1	1	1	1	0	1	1	0
0.758065
	3	T1 only	0	0	0	0	0	1	0	0	0	0	0	0	0	0	0	0	0	0	0	0	0	0	0	0	0	0	0	0	0	1	0	0	1	0	0	0	0	0	0	0	0	0	0	0	0	0	0
	12	T2 only	0	0	0	1	0	0	1	0	1	0	1	0	0	0	0	0	0	0	0	0	1	0	0	0	0	0	0	0	0	0	0	0	0	0	0	0	0	0	0	1	1	0	0	0	1	0	0
	47	Shared	1	0	0	0	1	0	0	1	0	1	0	1	1	1	1	1	1	1	1	1	0	1	1	0	0	0	1	1	0	0	1	0	0	0	0	1	1	1	1	0	0	1	1	0	0	1	0
			Agph	Apca	Bain	Caca	Capu	Caca	Came	Capu	Cagu	Ceam	Chgr	Cime	Cove	Coau	Coco	Coso	Cyst	Drpi	Emha	Emob	Emtr	Eucy	Geto	Getr	Icvi	Icbu	Juhy	Locu	Mefo	Meli	Meme	Mecr	Myto	Myci	Nuco	Orpi	Orce	Orru	Pail	Paam	Pepy	Phme	Pial	Pinu	Pipu	Pivi	Pich
		1600	1	0	0	0	1	1	0	1	0	1	0	1	1	1	1	1	1	1	1	1	0	1	1	0	0	0	1	1	0	1	1	0	1	0	0	1	1	1	1	0	0	1	1	0	0	1	0
		1600	1	0	0	1	1	1	1	1	1	1	0	1	1	1	1	1	1	1	1	1	1	1	1	0	0	0	1	1	0	0	1	0	1	0	0	1	1	1	1	1	1	1	1	0	1	1	1
0.777778
	1	T1 only	0	0	0	0	0	0	0	0	0	0	0	0	0	0	0	0	0	0	0	0	0	0	0	0	0	0	0	0	0	1	0	0	0	0	0	0	0	0	0	0	0	0	0	0	0	0	0
	13	T2 only	0	0	0	1	0	0	1	0	1	0	0	0	0	0	0	0	0	0	0	0	1	0	0	0	0	0	0	0	0	0	0	0	0	0	0	0	0	0	0	1	1	0	0	0	1	0	1
	49	Shared	1	0	0	0	1	1	0	1	0	1	0	1	1	1	1	1	1	1	1	1	0	1	1	0	0	0	1	1	0	0	1	0	1	0	0	1	1	1	1	0	0	1	1	0	0	1	0
			Agph	Apca	Bain	Caca	Capu	Caca	Came	Capu	Cagu	Ceam	Chgr	Cime	Cove	Coau	Coco	Coso	Cyst	Drpi	Emha	Emob	Emtr	Eucy	Geto	Getr	Icvi	Icbu	Juhy	Locu	Mefo	Meli	Meme	Mecr	Myto	Myci	Nuco	Orpi	Orce	Orru	Pail	Paam	Pepy	Phme	Pial	Pinu	Pipu	Pivi	Pich
		1700	1	0	0	0	1	1	0	1	1	1	0	1	1	1	1	1	1	1	1	1	0	1	1	0	0	0	1	1	0	1	1	0	1	0	0	1	1	1	1	0	0	1	1	0	0	1	1
		1700	1	0	0	0	1	1	0	1	1	1	0	1	1	1	1	1	1	1	1	1	1	1	1	0	0	0	1	1	0	1	1	0	1	0	1	1	1	1	1	1	0	0	1	0	1	1	1
0.830508
	5	T1 only	0	0	0	0	0	0	0	0	0	0	0	0	0	0	0	0	0	0	0	0	0	0	0	0	0	0	0	0	0	0	0	0	0	0	0	0	0	0	0	0	0	1	0	0	0	0	0
	5	T2 only	0	0	0	0	0	0	0	0	0	0	0	0	0	0	0	0	0	0	0	0	1	0	0	0	0	0	0	0	0	0	0	0	0	0	1	0	0	0	0	1	0	0	0	0	1	0	0
	49	Shared	1	0	0	0	1	1	0	1	1	1	0	1	1	1	1	1	1	1	1	1	0	1	1	0	0	0	1	1	0	1	1	0	1	0	0	1	1	1	1	0	0	0	1	0	0	1	1
			Agph	Apca	Bain	Caca	Capu	Caca	Came	Capu	Cagu	Ceam	Chgr	Cime	Cove	Coau	Coco	Coso	Cyst	Drpi	Emha	Emob	Emtr	Eucy	Geto	Getr	Icvi	Icbu	Juhy	Locu	Mefo	Meli	Meme	Mecr	Myto	Myci	Nuco	Orpi	Orce	Orru	Pail	Paam	Pepy	Phme	Pial	Pinu	Pipu	Pivi	Pich
		1800	1	0	0	0	1	1	0	1	1	1	0	1	1	1	1	1	1	1	1	1	0	1	1	0	0	0	1	1	0	1	1	0	1	0	1	1	1	1	1	0	0	1	1	0	0	1	1
		1800	0	0	0	0	1	1	0	1	1	1	0	1	1	1	1	1	1	1	1	1	0	1	1	0	0	0	1	1	0	1	1	0	1	0	1	1	1	1	1	1	0	0	1	0	1	1	1
0.827586
	6	T1 only	1	0	0	0	0	0	0	0	0	0	0	0	0	0	0	0	0	0	0	0	0	0	0	0	0	0	0	0	0	0	0	0	0	0	0	0	0	0	0	0	0	1	0	0	0	0	0
	4	T2 only	0	0	0	0	0	0	0	0	0	0	0	0	0	0	0	0	0	0	0	0	0	0	0	0	0	0	0	0	0	0	0	0	0	0	0	0	0	0	0	1	0	0	0	0	1	0	0
	48	Shared	0	0	0	0	1	1	0	1	1	1	0	1	1	1	1	1	1	1	1	1	0	1	1	0	0	0	1	1	0	1	1	0	1	0	1	1	1	1	1	0	0	0	1	0	0	1	1
			Agph	Apca	Bain	Caca	Capu	Caca	Came	Capu	Cagu	Ceam	Chgr	Cime	Cove	Coau	Coco	Coso	Cyst	Drpi	Emha	Emob	Emtr	Eucy	Geto	Getr	Icvi	Icbu	Juhy	Locu	Mefo	Meli	Meme	Mecr	Myto	Myci	Nuco	Orpi	Orce	Orru	Pail	Paam	Pepy	Phme	Pial	Pinu	Pipu	Pivi	Pich
		1900	0	0	0	0	1	1	0	1	1	1	0	1	1	1	1	1	1	1	1	1	0	0	1	0	0	0	1	1	0	1	0	0	1	0	1	1	1	1	1	0	0	0	0	0	0	1	1
		1900	0	0	0	0	1	1	0	1	1	1	0	1	1	1	1	1	1	1	0	1	0	1	1	0	0	0	1	1	0	1	1	0	1	0	1	0	0	1	1	1	0	0	1	0	1	1	1
0.745098
	4	T1 only	0	0	0	0	0	0	0	0	0	0	0	0	0	0	0	0	0	0	1	0	0	0	0	0	0	0	0	0	0	0	0	0	0	0	0	1	1	0	0	0	0	0	0	0	0	0	0
	9	T2 only	0	0	0	0	0	0	0	0	0	0	0	0	0	0	0	0	0	0	0	0	0	1	0	0	0	0	0	0	0	0	1	0	0	0	0	0	0	0	0	1	0	0	1	0	1	0	0
	38	Shared	0	0	0	0	1	1	0	1	1	1	0	1	1	1	1	1	1	1	0	1	0	0	1	0	0	0	1	1	0	1	0	0	1	0	1	0	0	1	1	0	0	0	0	0	0	1	1
			Agph	Apca	Bain	Caca	Capu	Caca	Came	Capu	Cagu	Ceam	Chgr	Cime	Cove	Coau	Coco	Coso	Cyst	Drpi	Emha	Emob	Emtr	Eucy	Geto	Getr	Icvi	Icbu	Juhy	Locu	Mefo	Meli	Meme	Mecr	Myto	Myci	Nuco	Orpi	Orce	Orru	Pail	Paam	Pepy	Phme	Pial	Pinu	Pipu	Pivi	Pich
		2000	0	0	0	0	1	1	0	1	1	0	0	1	1	1	1	1	1	1	1	1	0	0	1	0	0	0	1	1	0	1	0	0	1	0	1	0	0	0	1	0	0	0	0	0	0	1	1
		2000	0	0	0	0	0	1	0	1	1	1	0	1	1	0	1	1	1	0	0	1	0	1	1	0	0	0	1	0	0	1	1	0	1	0	1	0	0	1	1	1	0	0	0	0	0	0	1
0.690476
	7	T1 only	0	0	0	0	1	0	0	0	0	0	0	0	0	1	0	0	0	1	1	0	0	0	0	0	0	0	0	1	0	0	0	0	0	0	0	0	0	0	0	0	0	0	0	0	0	1	0
	6	T2 only	0	0	0	0	0	0	0	0	0	1	0	0	0	0	0	0	0	0	0	0	0	1	0	0	0	0	0	0	0	0	1	0	0	0	0	0	0	1	0	1	0	0	0	0	0	0	0
	29	Shared	0	0	0	0	0	1	0	1	1	0	0	1	1	0	1	1	1	0	0	1	0	0	1	0	0	0	1	0	0	1	0	0	1	0	1	0	0	0	1	0	0	0	0	0	0	0	1
			Agph	Apca	Bain	Caca	Capu	Caca	Came	Capu	Cagu	Ceam	Chgr	Cime	Cove	Coau	Coco	Coso	Cyst	Drpi	Emha	Emob	Emtr	Eucy	Geto	Getr	Icvi	Icbu	Juhy	Locu	Mefo	Meli	Meme	Mecr	Myto	Myci	Nuco	Orpi	Orce	Orru	Pail	Paam	Pepy	Phme	Pial	Pinu	Pipu	Pivi	Pich
		2100	0	0	0	0	1	1	0	1	1	0	0	1	0	0	1	1	1	0	0	1	0	0	1	0	0	0	1	1	0	1	0	0	1	0	1	0	0	0	0	0	0	0	0	0	0	1	1
		2100	0	0	0	0	0	1	0	1	1	1	0	1	1	0	1	1	1	0	0	1	0	1	1	0	0	0	1	0	0	1	1	0	1	0	1	0	0	1	1	1	0	0	0	0	0	0	1
0.666667
	4	T1 only	0	0	0	0	1	0	0	0	0	0	0	0	0	0	0	0	0	0	0	0	0	0	0	0	0	0	0	1	0	0	0	0	0	0	0	0	0	0	0	0	0	0	0	0	0	1	0
	9	T2 only	0	0	0	0	0	0	0	0	0	1	0	0	1	0	0	0	0	0	0	0	0	1	0	0	0	0	0	0	0	0	1	0	0	0	0	0	0	1	1	1	0	0	0	0	0	0	0
	26	Shared	0	0	0	0	0	1	0	1	1	0	0	1	0	0	1	1	1	0	0	1	0	0	1	0	0	0	1	0	0	1	0	0	1	0	1	0	0	0	0	0	0	0	0	0	0	0	1
			Agph	Apca	Bain	Caca	Capu	Caca	Came	Capu	Cagu	Ceam	Chgr	Cime	Cove	Coau	Coco	Coso	Cyst	Drpi	Emha	Emob	Emtr	Eucy	Geto	Getr	Icvi	Icbu	Juhy	Locu	Mefo	Meli	Meme	Mecr	Myto	Myci	Nuco	Orpi	Orce	Orru	Pail	Paam	Pepy	Phme	Pial	Pinu	Pipu	Pivi	Pich
		2200	0	0	0	0	1	1	0	1	1	0	0	1	0	0	1	1	1	0	0	1	0	0	1	0	0	0	1	1	0	1	0	0	1	0	1	0	0	0	0	0	0	0	0	0	0	1	1
		2200	0	0	0	0	0	1	0	1	1	1	0	1	1	0	1	1	1	0	0	1	0	1	1	0	0	0	1	0	0	1	1	0	1	0	1	0	0	1	1	1	0	0	0	0	0	0	1
0.666667
	4	T1 only	0	0	0	0	1	0	0	0	0	0	0	0	0	0	0	0	0	0	0	0	0	0	0	0	0	0	0	1	0	0	0	0	0	0	0	0	0	0	0	0	0	0	0	0	0	1	0
	9	T2 only	0	0	0	0	0	0	0	0	0	1	0	0	1	0	0	0	0	0	0	0	0	1	0	0	0	0	0	0	0	0	1	0	0	0	0	0	0	1	1	1	0	0	0	0	0	0	0
	26	Shared	0	0	0	0	0	1	0	1	1	0	0	1	0	0	1	1	1	0	0	1	0	0	1	0	0	0	1	0	0	1	0	0	1	0	1	0	0	0	0	0	0	0	0	0	0	0	1
			Agph	Apca	Bain	Caca	Capu	Caca	Came	Capu	Cagu	Ceam	Chgr	Cime	Cove	Coau	Coco	Coso	Cyst	Drpi	Emha	Emob	Emtr	Eucy	Geto	Getr	Icvi	Icbu	Juhy	Locu	Mefo	Meli	Meme	Mecr	Myto	Myci	Nuco	Orpi	Orce	Orru	Pail	Paam	Pepy	Phme	Pial	Pinu	Pipu	Pivi	Pich
		2300	0	0	0	0	1	1	0	1	1	0	0	1	0	0	1	1	1	0	0	1	0	0	1	0	0	0	1	1	0	1	0	0	1	0	1	0	0	0	0	0	0	0	0	0	0	0	1
		2300	0	0	0	0	0	1	0	1	0	0	0	0	1	0	1	1	1	0	0	1	0	0	0	0	0	0	1	0	0	1	0	0	1	0	1	0	0	0	1	0	0	0	0	0	0	0	1
0.59375
	8	T1 only	0	0	0	0	1	0	0	0	1	0	0	1	0	0	0	0	0	0	0	0	0	0	1	0	0	0	0	1	0	0	0	0	0	0	0	0	0	0	0	0	0	0	0	0	0	0	0
	5	T2 only	0	0	0	0	0	0	0	0	0	0	0	0	1	0	0	0	0	0	0	0	0	0	0	0	0	0	0	0	0	0	0	0	0	0	0	0	0	0	1	0	0	0	0	0	0	0	0
	19	Shared	0	0	0	0	0	1	0	1	0	0	0	0	0	0	1	1	1	0	0	1	0	0	0	0	0	0	1	0	0	1	0	0	1	0	1	0	0	0	0	0	0	0	0	0	0	0	1
			Agph	Apca	Bain	Caca	Capu	Caca	Came	Capu	Cagu	Ceam	Chgr	Cime	Cove	Coau	Coco	Coso	Cyst	Drpi	Emha	Emob	Emtr	Eucy	Geto	Getr	Icvi	Icbu	Juhy	Locu	Mefo	Meli	Meme	Mecr	Myto	Myci	Nuco	Orpi	Orce	Orru	Pail	Paam	Pepy	Phme	Pial	Pinu	Pipu	Pivi	Pich
		2400	0	0	0	0	1	1	0	1	1	0	0	1	0	0	1	1	1	0	0	1	0	0	1	0	0	0	1	1	0	1	0	0	1	0	1	0	0	0	0	0	0	0	0	0	0	0	1
		2400	0	0	0	0	0	1	0	1	0	0	0	0	1	0	1	1	1	0	0	1	0	0	0	0	0	0	1	0	0	1	0	0	1	0	1	0	0	0	1	0	0	0	0	0	0	0	1
0.59375
	8	T1 only	0	0	0	0	1	0	0	0	1	0	0	1	0	0	0	0	0	0	0	0	0	0	1	0	0	0	0	1	0	0	0	0	0	0	0	0	0	0	0	0	0	0	0	0	0	0	0
	5	T2 only	0	0	0	0	0	0	0	0	0	0	0	0	1	0	0	0	0	0	0	0	0	0	0	0	0	0	0	0	0	0	0	0	0	0	0	0	0	0	1	0	0	0	0	0	0	0	0
	19	Shared	0	0	0	0	0	1	0	1	0	0	0	0	0	0	1	1	1	0	0	1	0	0	0	0	0	0	1	0	0	1	0	0	1	0	1	0	0	0	0	0	0	0	0	0	0	0	1
			Agph	Apca	Bain	Caca	Capu	Caca	Came	Capu	Cagu	Ceam	Chgr	Cime	Cove	Coau	Coco	Coso	Cyst	Drpi	Emha	Emob	Emtr	Eucy	Geto	Getr	Icvi	Icbu	Juhy	Locu	Mefo	Meli	Meme	Mecr	Myto	Myci	Nuco	Orpi	Orce	Orru	Pail	Paam	Pepy	Phme	Pial	Pinu	Pipu	Pivi	Pich
		2500	0	0	0	0	1	1	0	1	1	0	0	1	0	0	1	1	1	0	0	1	0	0	1	0	0	0	1	1	0	1	0	0	1	0	1	0	0	0	0	0	0	0	0	0	0	0	1
		2500	0	0	0	0	0	1	0	1	0	0	0	0	1	0	1	1	1	0	0	1	0	0	0	0	0	0	1	0	0	1	0	0	1	0	1	0	0	0	1	0	0	0	0	0	0	0	1
0.59375
	8	T1 only	0	0	0	0	1	0	0	0	1	0	0	1	0	0	0	0	0	0	0	0	0	0	1	0	0	0	0	1	0	0	0	0	0	0	0	0	0	0	0	0	0	0	0	0	0	0	0
	5	T2 only	0	0	0	0	0	0	0	0	0	0	0	0	1	0	0	0	0	0	0	0	0	0	0	0	0	0	0	0	0	0	0	0	0	0	0	0	0	0	1	0	0	0	0	0	0	0	0
	19	Shared	0	0	0	0	0	1	0	1	0	0	0	0	0	0	1	1	1	0	0	1	0	0	0	0	0	0	1	0	0	1	0	0	1	0	1	0	0	0	0	0	0	0	0	0	0	0	1
			Agph	Apca	Bain	Caca	Capu	Caca	Came	Capu	Cagu	Ceam	Chgr	Cime	Cove	Coau	Coco	Coso	Cyst	Drpi	Emha	Emob	Emtr	Eucy	Geto	Getr	Icvi	Icbu	Juhy	Locu	Mefo	Meli	Meme	Mecr	Myto	Myci	Nuco	Orpi	Orce	Orru	Pail	Paam	Pepy	Phme	Pial	Pinu	Pipu	Pivi	Pich
		2600	0	0	0	0	0	0	0	0	0	0	0	0	0	0	0	0	0	0	0	0	0	0	0	0	0	0	1	0	0	0	0	0	0	0	1	0	0	0	0	0	0	0	0	0	0	0	0
		2600	0	0	0	0	0	1	0	0	0	0	0	0	0	0	0	0	1	0	0	1	0	0	0	0	0	0	1	0	0	0	0	0	0	0	1	0	0	0	1	0	0	0	0	0	0	0	0
0.307692
	0	T1 only	0	0	0	0	0	0	0	0	0	0	0	0	0	0	0	0	0	0	0	0	0	0	0	0	0	0	0	0	0	0	0	0	0	0	0	0	0	0	0	0	0	0	0	0	0	0	0
	9	T2 only	0	0	0	0	0	1	0	0	0	0	0	0	0	0	0	0	1	0	0	1	0	0	0	0	0	0	0	0	0	0	0	0	0	0	0	0	0	0	1	0	0	0	0	0	0	0	0
	4	Shared	0	0	0	0	0	0	0	0	0	0	0	0	0	0	0	0	0	0	0	0	0	0	0	0	0	0	1	0	0	0	0	0	0	0	1	0	0	0	0	0	0	0	0	0	0	0	0
			Agph	Apca	Bain	Caca	Capu	Caca	Came	Capu	Cagu	Ceam	Chgr	Cime	Cove	Coau	Coco	Coso	Cyst	Drpi	Emha	Emob	Emtr	Eucy	Geto	Getr	Icvi	Icbu	Juhy	Locu	Mefo	Meli	Meme	Mecr	Myto	Myci	Nuco	Orpi	Orce	Orru	Pail	Paam	Pepy	Phme	Pial	Pinu	Pipu	Pivi	Pich
		2700	0	0	0	0	0	0	0	0	0	0	0	0	0	0	0	0	0	0	0	0	0	0	0	0	0	0	1	0	0	0	0	0	0	0	1	0	0	0	0	0	0	0	0	0	0	0	0
		2700	0	0	0	0	0	1	0	0	0	0	0	0	0	0	0	0	1	0	0	1	0	0	0	0	0	0	1	0	0	0	0	0	0	0	1	0	0	0	1	0	0	0	0	0	0	0	0
0.307692
	0	T1 only	0	0	0	0	0	0	0	0	0	0	0	0	0	0	0	0	0	0	0	0	0	0	0	0	0	0	0	0	0	0	0	0	0	0	0	0	0	0	0	0	0	0	0	0	0	0	0
	9	T2 only	0	0	0	0	0	1	0	0	0	0	0	0	0	0	0	0	1	0	0	1	0	0	0	0	0	0	0	0	0	0	0	0	0	0	0	0	0	0	1	0	0	0	0	0	0	0	0
	4	Shared	0	0	0	0	0	0	0	0	0	0	0	0	0	0	0	0	0	0	0	0	0	0	0	0	0	0	1	0	0	0	0	0	0	0	1	0	0	0	0	0	0	0	0	0	0	0	0
[truncated: 31 more columns]

## Sheet: Yosemite
Yosemite
Similarity		Elevation
			Agph	Apca	Bain	Caca	Caan	Capu	Haca	Hame	Hapu	Cagu	Came	Ceam	Chfa	Cove	Coau	Coco	Coso	Cyst	Defu	Drpi	Emdi	Emha	Emob	Eucy	Geto	Icvi	Icbu	Juhy	Mefo	Meli	Mecr	Myto	Myci	Nuco	Orpi	Orce	Orru	Pail	Paam	Pafa	Phme	Pial	Pinu	Pipu	Pivi	Pich	Pima
		100	1	1	1	1	0	1	0	1	0	0	0	0	0	0	1	0	1	0	0	0	0	0	0	1	0	1	1	0	1	0	1	0	1	0	0	0	0	0	1	0	1	0	1	0	0	0	1
		100	1	1	1	1	1	1	0	1	0	0	1	0	0	0	1	0	1	0	0	0	1	0	0	1	0	1	1	0	1	0	1	0	1	0	0	0	0	0	1	0	1	0	1	1	0	0	1
0.769231
	2	T1 only	0	0	0	0	0	0	0	0	0	0	0	0	0	0	0	0	0	0	0	0	0	0	0	0	0	0	0	0	0	0	0	0	0	0	0	0	0	0	0	0	0	0	0	0	0	0	0
	7	T2 only	0	0	0	0	1	0	0	0	0	0	1	0	0	0	0	0	0	0	0	0	1	0	0	0	0	0	0	0	0	0	0	0	0	0	0	0	0	0	0	0	0	0	0	1	0	0	0
	30	Shared	1	1	1	1	0	1	0	1	0	0	0	0	0	0	1	0	1	0	0	0	0	0	0	1	0	1	1	0	1	0	1	0	1	0	0	0	0	0	1	0	1	0	1	0	0	0	1
			Agph	Apca	Bain	Caca	Caan	Capu	Haca	Hame	Hapu	Cagu	Came	Ceam	Chfa	Cove	Coau	Coco	Coso	Cyst	Defu	Drpi	Emdi	Emha	Emob	Eucy	Geto	Icvi	Icbu	Juhy	Mefo	Meli	Mecr	Myto	Myci	Nuco	Orpi	Orce	Orru	Pail	Paam	Pafa	Phme	Pial	Pinu	Pipu	Pivi	Pich	Pima
		200	1	1	1	1	0	1	0	1	0	0	0	0	0	0	1	0	1	0	0	0	0	0	0	1	0	1	1	0	1	0	1	0	1	0	0	0	0	0	1	0	1	0	1	0	0	0	1
		200	1	1	1	1	1	1	0	1	0	0	1	0	0	0	1	0	1	0	0	0	1	0	0	1	0	1	1	0	1	0	1	0	1	0	0	0	0	0	1	0	1	0	1	1	0	0	1
0.769231
	2	T1 only	0	0	0	0	0	0	0	0	0	0	0	0	0	0	0	0	0	0	0	0	0	0	0	0	0	0	0	0	0	0	0	0	0	0	0	0	0	0	0	0	0	0	0	0	0	0	0
	7	T2 only	0	0	0	0	1	0	0	0	0	0	1	0	0	0	0	0	0	0	0	0	1	0	0	0	0	0	0	0	0	0	0	0	0	0	0	0	0	0	0	0	0	0	0	1	0	0	0
	30	Shared	1	1	1	1	0	1	0	1	0	0	0	0	0	0	1	0	1	0	0	0	0	0	0	1	0	1	1	0	1	0	1	0	1	0	0	0	0	0	1	0	1	0	1	0	0	0	1
			Agph	Apca	Bain	Caca	Caan	Capu	Haca	Hame	Hapu	Cagu	Came	Ceam	Chfa	Cove	Coau	Coco	Coso	Cyst	Defu	Drpi	Emdi	Emha	Emob	Eucy	Geto	Icvi	Icbu	Juhy	Mefo	Meli	Mecr	Myto	Myci	Nuco	Orpi	Orce	Orru	Pail	Paam	Pafa	Phme	Pial	Pinu	Pipu	Pivi	Pich	Pima
		300	1	1	1	1	0	1	0	1	0	0	0	0	0	0	1	0	1	0	0	0	0	0	0	1	0	1	1	0	1	0	1	0	1	0	0	0	0	0	1	0	1	0	1	0	0	0	1
		300	1	1	1	1	1	1	0	1	0	0	1	0	0	0	1	0	1	0	0	0	1	0	0	1	0	1	1	0	1	0	1	0	1	0	0	0	0	0	1	0	1	0	1	1	0	0	1
0.769231
	2	T1 only	0	0	0	0	0	0	0	0	0	0	0	0	0	0	0	0	0	0	0	0	0	0	0	0	0	0	0	0	0	0	0	0	0	0	0	0	0	0	0	0	0	0	0	0	0	0	0
	7	T2 only	0	0	0	0	1	0	0	0	0	0	1	0	0	0	0	0	0	0	0	0	1	0	0	0	0	0	0	0	0	0	0	0	0	0	0	0	0	0	0	0	0	0	0	1	0	0	0
	30	Shared	1	1	1	1	0	1	0	1	0	0	0	0	0	0	1	0	1	0	0	0	0	0	0	1	0	1	1	0	1	0	1	0	1	0	0	0	0	0	1	0	1	0	1	0	0	0	1
			Agph	Apca	Bain	Caca	Caan	Capu	Haca	Hame	Hapu	Cagu	Came	Ceam	Chfa	Cove	Coau	Coco	Coso	Cyst	Defu	Drpi	Emdi	Emha	Emob	Eucy	Geto	Icvi	Icbu	Juhy	Mefo	Meli	Mecr	Myto	Myci	Nuco	Orpi	Orce	Orru	Pail	Paam	Pafa	Phme	Pial	Pinu	Pipu	Pivi	Pich	Pima
		400	1	1	1	1	0	1	0	1	0	0	0	0	0	0	1	0	1	0	0	0	0	0	0	1	0	1	1	0	1	0	1	0	1	0	0	0	0	0	1	0	1	0	1	0	0	0	1
		400	1	1	1	1	1	1	0	1	0	0	1	0	0	0	1	0	1	0	0	0	1	0	0	1	0	1	1	0	1	0	1	0	1	0	0	0	0	0	1	0	1	0	1	1	0	0	1
0.769231
	2	T1 only	0	0	0	0	0	0	0	0	0	0	0	0	0	0	0	0	0	0	0	0	0	0	0	0	0	0	0	0	0	0	0	0	0	0	0	0	0	0	0	0	0	0	0	0	0	0	0
	7	T2 only	0	0	0	0	1	0	0	0	0	0	1	0	0	0	0	0	0	0	0	0	1	0	0	0	0	0	0	0	0	0	0	0	0	0	0	0	0	0	0	0	0	0	0	1	0	0	0
	30	Shared	1	1	1	1	0	1	0	1	0	0	0	0	0	0	1	0	1	0	0	0	0	0	0	1	0	1	1	0	1	0	1	0	1	0	0	0	0	0	1	0	1	0	1	0	0	0	1
			Agph	Apca	Bain	Caca	Caan	Capu	Haca	Hame	Hapu	Cagu	Came	Ceam	Chfa	Cove	Coau	Coco	Coso	Cyst	Defu	Drpi	Emdi	Emha	Emob	Eucy	Geto	Icvi	Icbu	Juhy	Mefo	Meli	Mecr	Myto	Myci	Nuco	Orpi	Orce	Orru	Pail	Paam	Pafa	Phme	Pial	Pinu	Pipu	Pivi	Pich	Pima
		500	1	1	1	1	0	1	0	1	0	0	0	0	0	0	1	0	1	0	0	0	0	0	0	1	0	1	1	0	1	0	1	0	1	0	0	0	0	0	1	0	1	0	1	0	0	0	1
		500	1	1	1	1	1	1	0	1	0	0	1	0	0	0	1	0	1	0	0	0	1	0	0	1	0	1	1	0	1	0	1	0	1	0	0	0	0	0	1	0	1	0	1	1	0	0	1
0.769231
	2	T1 only	0	0	0	0	0	0	0	0	0	0	0	0	0	0	0	0	0	0	0	0	0	0	0	0	0	0	0	0	0	0	0	0	0	0	0	0	0	0	0	0	0	0	0	0	0	0	0
	7	T2 only	0	0	0	0	1	0	0	0	0	0	1	0	0	0	0	0	0	0	0	0	1	0	0	0	0	0	0	0	0	0	0	0	0	0	0	0	0	0	0	0	0	0	0	1	0	0	0
	30	Shared	1	1	1	1	0	1	0	1	0	0	0	0	0	0	1	0	1	0	0	0	0	0	0	1	0	1	1	0	1	0	1	0	1	0	0	0	0	0	1	0	1	0	1	0	0	0	1
			Agph	Apca	Bain	Caca	Caan	Capu	Haca	Hame	Hapu	Cagu	Came	Ceam	Chfa	Cove	Coau	Coco	Coso	Cyst	Defu	Drpi	Emdi	Emha	Emob	Eucy	Geto	Icvi	Icbu	Juhy	Mefo	Meli	Mecr	Myto	Myci	Nuco	Orpi	Orce	Orru	Pail	Paam	Pafa	Phme	Pial	Pinu	Pipu	Pivi	Pich	Pima
		600	1	1	1	1	1	1	0	1	0	0	1	0	1	0	1	0	1	0	0	0	1	0	0	1	1	1	1	0	1	0	1	0	1	0	0	1	0	0	1	0	1	0	1	0	1	0	1
		600	1	1	1	1	1	1	0	1	0	0	1	0	1	0	1	0	1	0	0	0	1	0	0	1	0	0	1	0	1	0	1	0	1	0	0	1	0	0	1	1	1	0	1	1	0	0	1
0.866667
	4	T1 only	0	0	0	0	0	0	0	0	0	0	0	0	0	0	0	0	0	0	0	0	0	0	0	0	1	1	0	0	0	0	0	0	0	0	0	0	0	0	0	0	0	0	0	0	1	0	0
	2	T2 only	0	0	0	0	0	0	0	0	0	0	0	0	0	0	0	0	0	0	0	0	0	0	0	0	0	0	0	0	0	0	0	0	0	0	0	0	0	0	0	1	0	0	0	1	0	0	0
	39	Shared	1	1	1	1	1	1	0	1	0	0	1	0	1	0	1	0	1	0	0	0	1	0	0	1	0	0	1	0	1	0	1	0	1	0	0	1	0	0	1	0	1	0	1	0	0	0	1
			Agph	Apca	Bain	Caca	Caan	Capu	Haca	Hame	Hapu	Cagu	Came	Ceam	Chfa	Cove	Coau	Coco	Coso	Cyst	Defu	Drpi	Emdi	Emha	Emob	Eucy	Geto	Icvi	Icbu	Juhy	Mefo	Meli	Mecr	Myto	Myci	Nuco	Orpi	Orce	Orru	Pail	Paam	Pafa	Phme	Pial	Pinu	Pipu	Pivi	Pich	Pima
		700	1	1	1	1	1	1	0	1	0	0	1	0	1	1	1	0	1	0	0	0	1	0	0	1	1	1	1	0	1	0	1	0	1	0	1	1	0	0	1	0	1	0	0	0	1	0	1
		700	1	1	1	1	1	1	0	1	0	0	1	0	1	0	1	1	1	0	0	0	1	0	0	1	0	0	1	0	1	0	1	0	1	0	1	1	0	0	1	1	1	0	0	1	1	0	1
0.791667
	5	T1 only	0	0	0	0	0	0	0	0	0	0	0	0	0	1	0	0	0	0	0	0	0	0	0	0	1	1	0	0	0	0	0	0	0	0	0	0	0	0	0	0	0	0	0	0	0	0	0
	5	T2 only	0	0	0	0	0	0	0	0	0	0	0	0	0	0	0	1	0	0	0	0	0	0	0	0	0	0	0	0	0	0	0	0	0	0	0	0	0	0	0	1	0	0	0	1	0	0	0
	38	Shared	1	1	1	1	1	1	0	1	0	0	1	0	1	0	1	0	1	0	0	0	1	0	0	1	0	0	1	0	1	0	1	0	1	0	1	1	0	0	1	0	1	0	0	0	1	0	1
			Agph	Apca	Bain	Caca	Caan	Capu	Haca	Hame	Hapu	Cagu	Came	Ceam	Chfa	Cove	Coau	Coco	Coso	Cyst	Defu	Drpi	Emdi	Emha	Emob	Eucy	Geto	Icvi	Icbu	Juhy	Mefo	Meli	Mecr	Myto	Myci	Nuco	Orpi	Orce	Orru	Pail	Paam	Pafa	Phme	Pial	Pinu	Pipu	Pivi	Pich	Pima
		800	1	1	1	1	1	1	0	1	0	0	1	0	1	1	1	0	1	0	0	0	1	0	0	1	1	1	1	0	1	0	1	0	1	0	1	1	0	0	1	0	1	0	0	0	1	0	1
		800	1	1	1	1	1	1	0	1	0	0	1	0	1	0	1	1	1	0	0	0	1	0	0	1	0	0	1	0	1	0	1	0	1	0	1	1	0	0	1	1	1	0	0	1	1	0	1
0.791667
	5	T1 only	0	0	0	0	0	0	0	0	0	0	0	0	0	1	0	0	0	0	0	0	0	0	0	0	1	1	0	0	0	0	0	0	0	0	0	0	0	0	0	0	0	0	0	0	0	0	0
	5	T2 only	0	0	0	0	0	0	0	0	0	0	0	0	0	0	0	1	0	0	0	0	0	0	0	0	0	0	0	0	0	0	0	0	0	0	0	0	0	0	0	1	0	0	0	1	0	0	0
	38	Shared	1	1	1	1	1	1	0	1	0	0	1	0	1	0	1	0	1	0	0	0	1	0	0	1	0	0	1	0	1	0	1	0	1	0	1	1	0	0	1	0	1	0	0	0	1	0	1
			Agph	Apca	Bain	Caca	Caan	Capu	Haca	Hame	Hapu	Cagu	Came	Ceam	Chfa	Cove	Coau	Coco	Coso	Cyst	Defu	Drpi	Emdi	Emha	Emob	Eucy	Geto	Icvi	Icbu	Juhy	Mefo	Meli	Mecr	Myto	Myci	Nuco	Orpi	Orce	Orru	Pail	Paam	Pafa	Phme	Pial	Pinu	Pipu	Pivi	Pich	Pima
		900	1	1	0	0	0	1	0	0	1	0	1	0	1	1	1	1	1	1	0	0	1	0	0	1	1	1	0	1	1	0	0	0	1	0	1	1	1	0	1	0	1	0	0	0	1	0	1
		900	1	1	0	0	1	1	0	0	1	0	1	1	0	0	1	1	1	1	0	0	1	0	0	1	0	0	1	1	1	0	0	0	0	0	1	1	1	0	1	1	1	0	0	1	1	0	1
0.653061
	6	T1 only	0	0	0	0	0	0	0	0	0	0	0	0	1	1	0	0	0	0	0	0	0	0	0	0	1	1	0	0	0	0	0	0	1	0	0	0	0	0	0	0	0	0	0	0	0	0	0
	11	T2 only	0	0	0	0	1	0	0	0	0	0	0	1	0	0	0	0	0	0	0	0	0	0	0	0	0	0	1	0	0	0	0	0	0	0	0	0	0	0	0	1	0	0	0	1	0	0	0
	32	Shared	1	1	0	0	0	1	0	0	1	0	1	0	0	0	1	1	1	1	0	0	1	0	0	1	0	0	0	1	1	0	0	0	0	0	1	1	1	0	1	0	1	0	0	0	1	0	1
			Agph	Apca	Bain	Caca	Caan	Capu	Haca	Hame	Hapu	Cagu	Came	Ceam	Chfa	Cove	Coau	Coco	Coso	Cyst	Defu	Drpi	Emdi	Emha	Emob	Eucy	Geto	Icvi	Icbu	Juhy	Mefo	Meli	Mecr	Myto	Myci	Nuco	Orpi	Orce	Orru	Pail	Paam	Pafa	Phme	Pial	Pinu	Pipu	Pivi	Pich	Pima
		1000	1	1	0	0	0	1	0	0	1	0	1	0	1	1	1	1	1	1	0	0	1	0	0	1	1	1	0	1	1	0	0	0	1	0	1	1	1	0	1	0	1	0	0	0	1	0	1
		1000	1	1	0	0	1	1	0	0	1	0	1	1	0	0	1	1	1	1	0	0	1	0	0	1	0	0	1	1	1	0	0	0	0	0	1	1	1	0	1	1	1	0	0	1	1	0	1
0.653061
	6	T1 only	0	0	0	0	0	0	0	0	0	0	0	0	1	1	0	0	0	0	0	0	0	0	0	0	1	1	0	0	0	0	0	0	1	0	0	0	0	0	0	0	0	0	0	0	0	0	0
	11	T2 only	0	0	0	0	1	0	0	0	0	0	0	1	0	0	0	0	0	0	0	0	0	0	0	0	0	0	1	0	0	0	0	0	0	0	0	0	0	0	0	1	0	0	0	1	0	0	0
	32	Shared	1	1	0	0	0	1	0	0	1	0	1	0	0	0	1	1	1	1	0	0	1	0	0	1	0	0	0	1	1	0	0	0	0	0	1	1	1	0	1	0	1	0	0	0	1	0	1
			Agph	Apca	Bain	Caca	Caan	Capu	Haca	Hame	Hapu	Cagu	Came	Ceam	Chfa	Cove	Coau	Coco	Coso	Cyst	Defu	Drpi	Emdi	Emha	Emob	Eucy	Geto	Icvi	Icbu	Juhy	Mefo	Meli	Mecr	Myto	Myci	Nuco	Orpi	Orce	Orru	Pail	Paam	Pafa	Phme	Pial	Pinu	Pipu	Pivi	Pich	Pima
		1100	1	1	0	0	0	1	0	0	1	0	1	0	1	1	1	1	1	1	0	0	1	0	0	1	1	1	0	1	1	0	0	0	1	0	1	1	1	0	1	0	1	0	0	0	1	0	1
		1100	1	1	0	0	1	1	0	0	1	0	1	1	0	0	1	1	1	1	0	0	1	0	0	1	0	0	1	1	1	0	0	0	0	0	1	1	1	0	1	1	1	0	0	1	1	0	1
0.653061
	6	T1 only	0	0	0	0	0	0	0	0	0	0	0	0	1	1	0	0	0	0	0	0	0	0	0	0	1	1	0	0	0	0	0	0	1	0	0	0	0	0	0	0	0	0	0	0	0	0	0
	11	T2 only	0	0	0	0	1	0	0	0	0	0	0	1	0	0	0	0	0	0	0	0	0	0	0	0	0	0	1	0	0	0	0	0	0	0	0	0	0	0	0	1	0	0	0	1	0	0	0
	32	Shared	1	1	0	0	0	1	0	0	1	0	1	0	0	0	1	1	1	1	0	0	1	0	0	1	0	0	0	1	1	0	0	0	0	0	1	1	1	0	1	0	1	0	0	0	1	0	1
			Agph	Apca	Bain	Caca	Caan	Capu	Haca	Hame	Hapu	Cagu	Came	Ceam	Chfa	Cove	Coau	Coco	Coso	Cyst	Defu	Drpi	Emdi	Emha	Emob	Eucy	Geto	Icvi	Icbu	Juhy	Mefo	Meli	Mecr	Myto	Myci	Nuco	Orpi	Orce	Orru	Pail	Paam	Pafa	Phme	Pial	Pinu	Pipu	Pivi	Pich	Pima
		1200	1	1	0	0	0	1	0	0	1	0	1	0	1	1	1	1	1	1	0	0	1	0	0	1	1	1	0	1	1	0	0	0	1	0	1	1	1	0	1	0	1	0	0	0	1	0	1
		1200	1	1	0	0	1	1	0	0	1	0	1	1	0	0	1	1	1	1	0	0	1	0	0	1	0	0	1	1	1	0	0	0	0	0	1	1	1	0	1	1	1	0	0	1	1	0	1
0.653061
	6	T1 only	0	0	0	0	0	0	0	0	0	0	0	0	1	1	0	0	0	0	0	0	0	0	0	0	1	1	0	0	0	0	0	0	1	0	0	0	0	0	0	0	0	0	0	0	0	0	0
	11	T2 only	0	0	0	0	1	0	0	0	0	0	0	1	0	0	0	0	0	0	0	0	0	0	0	0	0	0	1	0	0	0	0	0	0	0	0	0	0	0	0	1	0	0	0	1	0	0	0
	32	Shared	1	1	0	0	0	1	0	0	1	0	1	0	0	0	1	1	1	1	0	0	1	0	0	1	0	0	0	1	1	0	0	0	0	0	1	1	1	0	1	0	1	0	0	0	1	0	1
			Agph	Apca	Bain	Caca	Caan	Capu	Haca	Hame	Hapu	Cagu	Came	Ceam	Chfa	Cove	Coau	Coco	Coso	Cyst	Defu	Drpi	Emdi	Emha	Emob	Eucy	Geto	Icvi	Icbu	Juhy	Mefo	Meli	Mecr	Myto	Myci	Nuco	Orpi	Orce	Orru	Pail	Paam	Pafa	Phme	Pial	Pinu	Pipu	Pivi	Pich	Pima
		1300	1	1	0	0	0	1	0	0	1	1	1	1	0	1	1	1	1	1	0	0	1	0	1	1	1	0	0	1	0	0	0	0	1	0	1	1	1	0	1	1	1	0	0	1	1	1	1
		1300	1	1	0	0	1	1	0	0	1	0	1	1	0	1	1	1	1	1	0	1	1	0	1	1	1	0	1	1	1	0	0	0	0	0	1	1	1	1	1	1	1	1	0	1	1	0	1
0.741379
	7	T1 only	0	0	0	0	0	0	0	0	0	1	0	0	0	0	0	0	0	0	0	0	0	0	0	0	0	0	0	0	0	0	0	0	1	0	0	0	0	0	0	0	0	0	0	0	0	1	0
	8	T2 only	0	0	0	0	1	0	0	0	0	0	0	0	0	0	0	0	0	0	0	1	0	0	0	0	0	0	1	0	1	0	0	0	0	0	0	0	0	1	0	0	0	1	0	0	0	0	0
	43	Shared	1	1	0	0	0	1	0	0	1	0	1	1	0	1	1	1	1	1	0	0	1	0	1	1	1	0	0	1	0	0	0	0	0	0	1	1	1	0	1	1	1	0	0	1	1	0	1
			Agph	Apca	Bain	Caca	Caan	Capu	Haca	Hame	Hapu	Cagu	Came	Ceam	Chfa	Cove	Coau	Coco	Coso	Cyst	Defu	Drpi	Emdi	Emha	Emob	Eucy	Geto	Icvi	Icbu	Juhy	Mefo	Meli	Mecr	Myto	Myci	Nuco	Orpi	Orce	Orru	Pail	Paam	Pafa	Phme	Pial	Pinu	Pipu	Pivi	Pich	Pima
		1400	0	1	0	0	0	1	0	0	1	1	1	1	0	1	1	1	1	1	0	1	1	0	1	1	1	0	0	1	0	0	0	0	1	0	1	1	1	0	1	0	1	0	0	0	1	1	1
		1400	1	1	0	0	1	1	1	0	1	0	1	1	0	1	1	1	1	1	0	1	1	0	1	1	1	0	0	1	0	0	0	0	0	0	1	1	1	1	1	1	1	1	0	0	1	0	1
0.714286
	8	T1 only	0	0	0	0	0	0	0	0	0	1	0	0	0	0	0	0	0	0	0	0	0	0	0	0	0	0	0	0	0	0	0	0	1	0	0	0	0	0	0	0	0	0	0	0	0	1	0
	8	T2 only	1	0	0	0	1	0	1	0	0	0	0	0	0	0	0	0	0	0	0	0	0	0	0	0	0	0	0	0	0	0	0	0	0	0	0	0	0	1	0	1	0	1	0	0	0	0	0
	40	Shared	0	1	0	0	0	1	0	0	1	0	1	1	0	1	1	1	1	1	0	1	1	0	1	1	1	0	0	1	0	0	0	0	0	0	1	1	1	0	1	0	1	0	0	0	1	0	1
			Agph	Apca	Bain	Caca	Caan	Capu	Haca	Hame	Hapu	Cagu	Came	Ceam	Chfa	Cove	Coau	Coco	Coso	Cyst	Defu	Drpi	Emdi	Emha	Emob	Eucy	Geto	Icvi	Icbu	Juhy	Mefo	Meli	Mecr	Myto	Myci	Nuco	Orpi	Orce	Orru	Pail	Paam	Pafa	Phme	Pial	Pinu	Pipu	Pivi	Pich	Pima
		1500	0	1	0	0	0	1	0	0	1	1	1	1	0	1	1	1	1	1	0	1	1	0	1	1	1	0	0	1	0	0	0	0	1	0	1	1	1	0	1	0	1	0	0	0	1	1	1
		1500	1	1	0	0	1	1	1	0	1	0	1	1	0	1	1	1	1	1	0	1	1	0	1	1	1	0	0	1	0	0	0	0	0	0	1	1	1	1	1	1	1	1	0	0	1	0	1
0.714286
	8	T1 only	0	0	0	0	0	0	0	0	0	1	0	0	0	0	0	0	0	0	0	0	0	0	0	0	0	0	0	0	0	0	0	0	1	0	0	0	0	0	0	0	0	0	0	0	0	1	0
	8	T2 only	1	0	0	0	1	0	1	0	0	0	0	0	0	0	0	0	0	0	0	0	0	0	0	0	0	0	0	0	0	0	0	0	0	0	0	0	0	1	0	1	0	1	0	0	0	0	0
	40	Shared	0	1	0	0	0	1	0	0	1	0	1	1	0	1	1	1	1	1	0	1	1	0	1	1	1	0	0	1	0	0	0	0	0	0	1	1	1	0	1	0	1	0	0	0	1	0	1
			Agph	Apca	Bain	Caca	Caan	Capu	Haca	Hame	Hapu	Cagu	Came	Ceam	Chfa	Cove	Coau	Coco	Coso	Cyst	Defu	Drpi	Emdi	Emha	Emob	Eucy	Geto	Icvi	Icbu	Juhy	Mefo	Meli	Mecr	Myto	Myci	Nuco	Orpi	Orce	Orru	Pail	Paam	Pafa	Phme	Pial	Pinu	Pipu	Pivi	Pich	Pima
		1600	0	1	0	0	0	1	0	0	1	1	1	1	0	1	1	1	1	1	0	1	1	0	1	1	1	0	0	1	0	0	0	0	1	0	1	1	1	0	1	0	1	0	0	0	1	1	1
		1600	1	1	0	0	1	1	1	0	1	0	1	1	0	1	1	1	1	1	0	1	1	0	1	1	1	0	0	1	0	0	0	0	0	0	1	1	1	1	1	1	1	1	0	0	1	0	1
0.714286
	8	T1 only	0	0	0	0	0	0	0	0	0	1	0	0	0	0	0	0	0	0	0	0	0	0	0	0	0	0	0	0	0	0	0	0	1	0	0	0	0	0	0	0	0	0	0	0	0	1	0
	8	T2 only	1	0	0	0	1	0	1	0	0	0	0	0	0	0	0	0	0	0	0	0	0	0	0	0	0	0	0	0	0	0	0	0	0	0	0	0	0	1	0	1	0	1	0	0	0	0	0
	40	Shared	0	1	0	0	0	1	0	0	1	0	1	1	0	1	1	1	1	1	0	1	1	0	1	1	1	0	0	1	0	0	0	0	0	0	1	1	1	0	1	0	1	0	0	0	1	0	1
			Agph	Apca	Bain	Caca	Caan	Capu	Haca	Hame	Hapu	Cagu	Came	Ceam	Chfa	Cove	Coau	Coco	Coso	Cyst	Defu	Drpi	Emdi	Emha	Emob	Eucy	Geto	Icvi	Icbu	Juhy	Mefo	Meli	Mecr	Myto	Myci	Nuco	Orpi	Orce	Orru	Pail	Paam	Pafa	Phme	Pial	Pinu	Pipu	Pivi	Pich	Pima
		1700	0	0	0	0	0	1	0	0	0	1	0	1	0	1	1	1	1	1	0	1	0	1	1	1	1	0	0	1	0	0	0	0	0	0	1	1	1	1	0	0	1	1	0	0	1	1	0
		1700	1	0	0	0	1	1	1	0	1	1	1	1	0	1	1	1	1	1	0	1	1	1	1	1	1	0	0	1	0	0	0	1	0	0	1	1	1	1	1	1	1	1	0	0	1	1	1
0.714286
	3	T1 only	0	0	0	0	0	0	0	0	0	0	0	0	0	0	0	0	0	0	0	0	0	0	0	0	0	0	0	0	0	0	0	0	0	0	0	0	0	0	0	0	0	0	0	0	0	0	0
	13	T2 only	1	0	0	0	1	0	1	0	1	0	1	0	0	0	0	0	0	0	0	0	1	0	0	0	0	0	0	0	0	0	0	1	0	0	0	0	0	0	1	1	0	0	0	0	0	0	1
	40	Shared	0	0	0	0	0	1	0	0	0	1	0	1	0	1	1	1	1	1	0	1	0	1	1	1	1	0	0	1	0	0	0	0	0	0	1	1	1	1	0	0	1	1	0	0	1	1	0
			Agph	Apca	Bain	Caca	Caan	Capu	Haca	Hame	Hapu	Cagu	Came	Ceam	Chfa	Cove	Coau	Coco	Coso	Cyst	Defu	Drpi	Emdi	Emha	Emob	Eucy	Geto	Icvi	Icbu	Juhy	Mefo	Meli	Mecr	Myto	Myci	Nuco	Orpi	Orce	Orru	Pail	Paam	Pafa	Phme	Pial	Pinu	Pipu	Pivi	Pich	Pima
		1800	0	0	0	0	0	1	0	0	0	1	0	1	0	1	1	1	1	1	1	1	0	1	1	1	1	0	0	1	0	0	0	0	0	0	1	1	1	1	0	0	1	1	0	0	1	1	0
		1800	1	0	0	0	1	1	1	0	1	1	1	1	0	1	1	1	1	1	0	1	1	1	1	1	1	0	0	1	0	1	0	1	0	0	1	1	1	1	1	1	1	1	0	0	1	1	1
0.706897
	3	T1 only	0	0	0	0	0	0	0	0	0	0	0	0	0	0	0	0	0	0	1	0	0	0	0	0	0	0	0	0	0	0	0	0	0	0	0	0	0	0	0	0	0	0	0	0	0	0	0
	14	T2 only	1	0	0	0	1	0	1	0	1	0	1	0	0	0	0	0	0	0	0	0	1	0	0	0	0	0	0	0	0	1	0	1	0	0	0	0	0	0	1	1	0	0	0	0	0	0	1
	41	Shared	0	0	0	0	0	1	0	0	0	1	0	1	0	1	1	1	1	1	0	1	0	1	1	1	1	0	0	1	0	0	0	0	0	0	1	1	1	1	0	0	1	1	0	0	1	1	0
			Agph	Apca	Bain	Caca	Caan	Capu	Haca	Hame	Hapu	Cagu	Came	Ceam	Chfa	Cove	Coau	Coco	Coso	Cyst	Defu	Drpi	Emdi	Emha	Emob	Eucy	Geto	Icvi	Icbu	Juhy	Mefo	Meli	Mecr	Myto	Myci	Nuco	Orpi	Orce	Orru	Pail	Paam	Pafa	Phme	Pial	Pinu	Pipu	Pivi	Pich	Pima
		1900	0	0	0	0	0	1	0	0	0	1	0	1	0	1	1	1	1	1	1	1	0	1	1	1	1	0	0	1	0	0	0	1	0	0	1	1	1	1	0	0	1	1	0	0	1	1	0
		1900	1	0	0	0	0	1	1	0	1	1	1	1	0	1	1	1	1	1	0	1	1	1	1	1	1	0	0	1	0	1	0	1	0	0	1	1	1	1	1	1	1	1	0	0	1	1	1
0.719298
	4	T1 only	0	0	0	0	0	0	0	0	0	0	0	0	0	0	0	0	0	0	1	0	0	0	0	0	0	0	0	0	0	0	0	0	0	0	0	0	0	0	0	0	0	0	0	0	0	0	0
	12	T2 only	1	0	0	0	0	0	1	0	1	0	1	0	0	0	0	0	0	0	0	0	1	0	0	0	0	0	0	0	0	1	0	0	0	0	0	0	0	0	1	1	0	0	0	0	0	0	1
	41	Shared	0	0	0	0	0	1	0	0	0	1	0	1	0	1	1	1	1	1	0	1	0	1	1	1	1	0	0	1	0	0	0	1	0	0	1	1	1	1	0	0	1	1	0	0	1	1	0
			Agph	Apca	Bain	Caca	Caan	Capu	Haca	Hame	Hapu	Cagu	Came	Ceam	Chfa	Cove	Coau	Coco	Coso	Cyst	Defu	Drpi	Emdi	Emha	Emob	Eucy	Geto	Icvi	Icbu	Juhy	Mefo	Meli	Mecr	Myto	Myci	Nuco	Orpi	Orce	Orru	Pail	Paam	Pafa	Phme	Pial	Pinu	Pipu	Pivi	Pich	Pima
		2000	0	0	0	0	0	1	0	0	0	1	0	1	0	1	1	1	1	1	1	1	0	1	1	1	1	0	0	1	0	0	0	1	0	0	1	1	1	1	0	0	1	1	0	0	1	1	0
		2000	1	0	0	0	0	1	1	0	1	1	1	1	0	1	1	1	1	1	0	1	1	1	1	1	1	0	0	1	0	1	0	1	0	0	1	1	1	1	1	1	1	1	0	0	1	1	1
0.719298
	4	T1 only	0	0	0	0	0	0	0	0	0	0	0	0	0	0	0	0	0	0	1	0	0	0	0	0	0	0	0	0	0	0	0	0	0	0	0	0	0	0	0	0	0	0	0	0	0	0	0
	12	T2 only	1	0	0	0	0	0	1	0	1	0	1	0	0	0	0	0	0	0	0	0	1	0	0	0	0	0	0	0	0	1	0	0	0	0	0	0	0	0	1	1	0	0	0	0	0	0	1
	41	Shared	0	0	0	0	0	1	0	0	0	1	0	1	0	1	1	1	1	1	0	1	0	1	1	1	1	0	0	1	0	0	0	1	0	0	1	1	1	1	0	0	1	1	0	0	1	1	0
			Agph	Apca	Bain	Caca	Caan	Capu	Haca	Hame	Hapu	Cagu	Came	Ceam	Chfa	Cove	Coau	Coco	Coso	Cyst	Defu	Drpi	Emdi	Emha	Emob	Eucy	Geto	Icvi	Icbu	Juhy	Mefo	Meli	Mecr	Myto	Myci	Nuco	Orpi	Orce	Orru	Pail	Paam	Pafa	Phme	Pial	Pinu	Pipu	Pivi	Pich	Pima
		2100	0	0	0	0	0	1	1	0	0	1	0	1	0	1	1	1	1	1	1	1	0	1	1	1	1	0	0	1	0	0	0	1	0	0	1	1	1	1	0	0	1	1	0	0	1	1	0
		2100	1	0	0	0	0	1	1	0	1	1	1	1	0	1	1	1	1	1	0	1	1	1	1	1	1	0	0	1	0	1	0	1	0	0	1	1	1	1	1	1	1	1	0	0	1	1	1
0.724138
	4	T1 only	0	0	0	0	0	0	0	0	0	0	0	0	0	0	0	0	0	0	1	0	0	0	0	0	0	0	0	0	0	0	0	0	0	0	0	0	0	0	0	0	0	0	0	0	0	0	0
	12	T2 only	1	0	0	0	0	0	0	0	1	0	1	0	0	0	0	0	0	0	0	0	1	0	0	0	0	0	0	0	0	1	0	0	0	0	0	0	0	0	1	1	0	0	0	0	0	0	1
	42	Shared	0	0	0	0	0	1	1	0	0	1	0	1	0	1	1	1	1	1	0	1	0	1	1	1	1	0	0	1	0	0	0	1	0	0	1	1	1	1	0	0	1	1	0	0	1	1	0
			Agph	Apca	Bain	Caca	Caan	Capu	Haca	Hame	Hapu	Cagu	Came	Ceam	Chfa	Cove	Coau	Coco	Coso	Cyst	Defu	Drpi	Emdi	Emha	Emob	Eucy	Geto	Icvi	Icbu	Juhy	Mefo	Meli	Mecr	Myto	Myci	Nuco	Orpi	Orce	Orru	Pail	Paam	Pafa	Phme	Pial	Pinu	Pipu	Pivi	Pich	Pima
		2200	0	0	0	0	0	1	1	0	0	1	0	1	0	0	1	1	1	1	1	0	0	1	1	1	0	0	0	1	0	1	0	1	0	0	1	1	1	1	0	0	0	1	0	0	1	1	0
		2200	1	0	0	0	0	1	1	0	1	1	1	1	0	1	1	1	1	1	1	1	0	0	1	1	1	0	0	1	0	1	0	1	0	0	1	1	1	1	1	0	0	1	0	0	1	1	0
0.74
	2	T1 only	0	0	0	0	0	0	0	0	0	0	0	0	0	0	0	0	0	0	0	0	0	1	0	0	0	0	0	0	0	0	0	0	0	0	0	0	0	0	0	0	0	0	0	0	0	0	0
	11	T2 only	1	0	0	0	0	0	0	0	1	0	1	0	0	1	0	0	0	0	0	1	0	0	0	0	1	0	0	0	0	0	0	0	0	0	0	0	0	0	1	0	0	0	0	0	0	0	0
	37	Shared	0	0	0	0	0	1	1	0	0	1	0	1	0	0	1	1	1	1	1	0	0	0	1	1	0	0	0	1	0	1	0	1	0	0	1	1	1	1	0	0	0	1	0	0	1	1	0
			Agph	Apca	Bain	Caca	Caan	Capu	Haca	Hame	Hapu	Cagu	Came	Ceam	Chfa	Cove	Coau	Coco	Coso	Cyst	Defu	Drpi	Emdi	Emha	Emob	Eucy	Geto	Icvi	Icbu	Juhy	Mefo	Meli	Mecr	Myto	Myci	Nuco	Orpi	Orce	Orru	Pail	Paam	Pafa	Phme	Pial	Pinu	Pipu	Pivi	Pich	Pima
		2300	0	0	0	0	0	1	1	0	0	1	0	1	0	0	1	1	1	1	1	0	0	1	1	1	0	0	0	1	0	1	0	1	0	0	1	1	1	1	0	0	0	1	0	0	1	1	0
		2300	1	0	0	0	0	1	1	0	1	1	1	1	0	1	1	1	1	1	1	1	0	0	1	1	1	0	0	1	0	1	0	1	0	0	1	1	1	1	1	0	0	1	0	0	1	1	0
0.74
	2	T1 only	0	0	0	0	0	0	0	0	0	0	0	0	0	0	0	0	0	0	0	0	0	1	0	0	0	0	0	0	0	0	0	0	0	0	0	0	0	0	0	0	0	0	0	0	0	0	0
	11	T2 only	1	0	0	0	0	0	0	0	1	0	1	0	0	1	0	0	0	0	0	1	0	0	0	0	1	0	0	0	0	0	0	0	0	0	0	0	0	0	1	0	0	0	0	0	0	0	0
	37	Shared	0	0	0	0	0	1	1	0	0	1	0	1	0	0	1	1	1	1	1	0	0	0	1	1	0	0	0	1	0	1	0	1	0	0	1	1	1	1	0	0	0	1	0	0	1	1	0
			Agph	Apca	Bain	Caca	Caan	Capu	Haca	Hame	Hapu	Cagu	Came	Ceam	Chfa	Cove	Coau	Coco	Coso	Cyst	Defu	Drpi	Emdi	Emha	Emob	Eucy	Geto	Icvi	Icbu	Juhy	Mefo	Meli	Mecr	Myto	Myci	Nuco	Orpi	Orce	Orru	Pail	Paam	Pafa	Phme	Pial	Pinu	Pipu	Pivi	Pich	Pima
		2400	0	0	0	0	0	1	1	0	0	1	0	1	0	0	1	1	1	1	1	0	0	1	1	1	0	0	0	1	0	1	0	1	0	1	1	1	1	1	0	0	0	1	0	0	1	1	0
		2400	1	0	0	0	0	1	1	0	1	1	1	1	0	1	1	1	1	1	1	1	0	0	1	1	1	0	0	1	0	1	0	1	0	1	1	1	1	1	1	0	0	1	0	0	1	0	0
0.72549
	3	T1 only	0	0	0	0	0	0	0	0	0	0	0	0	0	0	0	0	0	0	0	0	0	1	0	0	0	0	0	0	0	0	0	0	0	0	0	0	0	0	0	0	0	0	0	0	0	1	0
	11	T2 only	1	0	0	0	0	0	0	0	1	0	1	0	0	1	0	0	0	0	0	1	0	0	0	0	1	0	0	0	0	0	0	0	0	0	0	0	0	0	1	0	0	0	0	0	0	0	0
	37	Shared	0	0	0	0	0	1	1	0	0	1	0	1	0	0	1	1	1	1	1	0	0	0	1	1	0	0	0	1	0	1	0	1	0	1	1	1	1	1	0	0	0	1	0	0	1	0	0
			Agph	Apca	Bain	Caca	Caan	Capu	Haca	Hame	Hapu	Cagu	Came	Ceam	Chfa	Cove	Coau	Coco	Coso	Cyst	Defu	Drpi	Emdi	Emha	Emob	Eucy	Geto	Icvi	Icbu	Juhy	Mefo	Meli	Mecr	Myto	Myci	Nuco	Orpi	Orce	Orru	Pail	Paam	Pafa	Phme	Pial	Pinu	Pipu	Pivi	Pich	Pima
		2500	0	0	0	0	0	1	1	0	0	1	0	1	0	0	1	0	1	1	1	0	0	1	0	1	0	0	0	1	0	1	0	1	0	1	0	1	1	0	0	0	0	1	0	0	1	1	0
		2500	1	0	0	0	0	1	1	0	1	1	1	1	0	1	1	1	1	1	1	0	0	0	1	1	0	0	0	1	0	1	0	1	0	1	1	1	1	1	1	0	0	0	0	0	1	0	0
0.595745
	4	T1 only	0	0	0	0	0	0	0	0	0	0	0	0	0	0	0	0	0	0	0	0	0	1	0	0	0	0	0	0	0	0	0	0	0	0	0	0	0	0	0	0	0	1	0	0	0	1	0
	15	T2 only	1	0	0	0	0	0	0	0	1	0	1	0	0	1	0	1	0	0	0	0	0	0	1	0	0	0	0	0	0	0	0	0	0	0	1	0	0	1	1	0	0	0	0	0	0	0	0
	28	Shared	0	0	0	0	0	1	1	0	0	1	0	1	0	0	1	0	1	1	1	0	0	0	0	1	0	0	0	1	0	1	0	1	0	1	0	1	1	0	0	0	0	0	0	0	1	0	0
			Agph	Apca	Bain	Caca	Caan	Capu	Haca	Hame	Hapu	Cagu	Came	Ceam	Chfa	Cove	Coau	Coco	Coso	Cyst	Defu	Drpi	Emdi	Emha	Emob	Eucy	Geto	Icvi	Icbu	Juhy	Mefo	Meli	Mecr	Myto	Myci	Nuco	Orpi	Orce	Orru	Pail	Paam	Pafa	Phme	Pial	Pinu	Pipu	Pivi	Pich	Pima
		2600	0	0	0	0	0	1	1	0	0	1	0	1	0	0	1	0	1	1	1	0	0	1	0	1	0	0	0	1	0	1	0	1	0	1	0	1	1	0	0	0	0	1	0	0	1	1	0
		2600	1	0	0	0	0	1	1	0	1	1	0	1	0	1	1	1	1	1	1	0	0	0	1	1	0	0	0	1	0	1	0	1	0	1	1	1	1	1	0	0	0	0	0	0	1	0	0
0.613636
	5	T1 only	0	0	0	0	0	0	0	0	0	0	0	0	0	0	0	0	0	0	0	0	0	1	0	0	0	0	0	0	0	0	0	0	0	0	0	0	0	0	0	0	0	1	0	0	0	1	0
	12	T2 only	1	0	0	0	0	0	0	0	1	0	0	0	0	1	0	1	0	0	0	0	0	0	1	0	0	0	0	0	0	0	0	0	0	0	1	0	0	1	0	0	0	0	0	0	0	0	0
	27	Shared	0	0	0	0	0	1	1	0	0	1	0	1	0	0	1	0	1	1	1	0	0	0	0	1	0	0	0	1	0	1	0	1	0	1	0	1	1	0	0	0	0	0	0	0	1	0	0
			Agph	Apca	Bain	Caca	Caan	Capu	Haca	Hame	Hapu	Cagu	Came	Ceam	Chfa	Cove	Coau	Coco	Coso	Cyst	Defu	Drpi	Emdi	Emha	Emob	Eucy	Geto	Icvi	Icbu	Juhy	Mefo	Meli	Mecr	Myto	Myci	Nuco	Orpi	Orce	Orru	Pail	Paam	Pafa	Phme	Pial	Pinu	Pipu	Pivi	Pich	Pima
		2700	0	0	0	0	0	1	1	0	0	1	0	1	0	0	1	0	1	1	1	0	0	1	0	1	0	0	0	1	0	1	0	1	0	1	0	1	1	0	0	0	0	1	0	0	1	1	0
		2700	1	0	0	0	0	1	1	0	1	1	0	1	0	1	1	1	1	1	1	0	0	0	1	1	0	0	0	1	0	1	0	1	0	1	1	1	1	1	0	0	0	0	0	0	1	0	0
0.613636
	5	T1 only	0	0	0	0	0	0	0	0	0	0	0	0	0	0	0	0	0	0	0	0	0	1	0	0	0	0	0	0	0	0	0	0	0	0	0	0	0	0	0	0	0	1	0	0	0	1	0
	12	T2 only	1	0	0	0	0	0	0	0	1	0	0	0	0	1	0	1	0	0	0	0	0	0	1	0	0	0	0	0	0	0	0	0	0	0	1	0	0	1	0	0	0	0	0	0	0	0	0
	27	Shared	0	0	0	0	0	1	1	0	0	1	0	1	0	0	1	0	1	1	1	0	0	0	0	1	0	0	0	1	0	1	0	1	0	1	0	1	1	0	0	0	0	0	0	0	1	0	0
			Agph	Apca	Bain	Caca	Caan	Capu	Haca	Hame	Hapu	Cagu	Came	Ceam	Chfa	Cove	Coau	Coco	Coso	Cyst	Defu	Drpi	Emdi	Emha	Emob	Eucy	Geto	Icvi	Icbu	Juhy	Mefo	Meli	Mecr	Myto	Myci	Nuco	Orpi	Orce	Orru	Pail	Paam	Pafa	Phme	Pial	Pinu	Pipu	Pivi	Pich	Pima
		2800	0	0	0	0	0	0	1	0	0	1	0	1	0	0	1	0	1	1	0	0	0	0	0	0	0	0	0	1	0	0	0	1	0	1	0	1	1	0	0	0	0	0	0	0	1	1	0
		2800	0	0	0	0	0	1	1	0	0	1	0	1	0	0	1	1	0	1	0	0	0	0	1	1	0	0	0	1	0	0	0	1	0	1	0	1	1	1	0	0	0	0	0	0	1	0	0
0.545455
	4	T1 only	0	0	0	0	0	0	0	0	0	0	0	0	0	0	0	0	1	0	0	0	0	0	0	0	0	0	0	0	0	0	0	0	0	0	0	0	0	0	0	0	0	0	0	0	0	1	0
	11	T2 only	0	0	0	0	0	1	0	0	0	0	0	0	0	0	0	1	0	0	0	0	0	0	1	1	0	0	0	0	0	0	0	0	0	0	0	0	0	1	0	0	0	0	0	0	0	0	0
	18	Shared	0	0	0	0	0	0	1	0	0	1	0	1	0	0	1	0	0	1	0	0	0	0	0	0	0	0	0	1	0	0	0	1	0	1	0	1	1	0	0	0	0	0	0	0	1	0	0
			Agph	Apca	Bain	Caca	Caan	Capu	Haca	Hame	Hapu	Cagu	Came	Ceam	Chfa	Cove	Coau	Coco	Coso	Cyst	Defu	Drpi	Emdi	Emha	Emob	Eucy	Geto	Icvi	Icbu	Juhy	Mefo	Meli	Mecr	Myto	Myci	Nuco	Orpi	Orce	Orru	Pail	Paam	Pafa	Phme	Pial	Pinu	Pipu	Pivi	Pich	Pima
		2900	0	0	0	0	0	0	1	0	0	1	0	1	0	0	1	0	1	1	0	0	0	0	0	0	0	0	0	1	0	0	0	1	0	1	0	1	1	0	0	0	0	0	0	0	1	1	0
		2900	0	0	0	0	0	1	1	0	0	1	0	1	0	0	1	1	0	1	0	0	0	0	1	1	0	0	0	1	0	0	0	1	0	1	0	1	1	1	0	0	0	0	0	0	1	0	0
0.545455
	4	T1 only	0	0	0	0	0	0	0	0	0	0	0	0	0	0	0	0	1	0	0	0	0	0	0	0	0	0	0	0	0	0	0	0	0	0	0	0	0	0	0	0	0	0	0	0	0	1	0
	11	T2 only	0	0	0	0	0	1	0	0	0	0	0	0	0	0	0	1	0	0	0	0	0	0	1	1	0	0	0	0	0	0	0	0	0	0	0	0	0	1	0	0	0	0	0	0	0	0	0
	18	Shared	0	0	0	0	0	0	1	0	0	1	0	1	0	0	1	0	0	1	0	0	0	0	0	0	0	0	0	1	0	0	0	1	0	1	0	1	1	0	0	0	0	0	0	0	1	0	0
			Agph	Apca	Bain	Caca	Caan	Capu	Haca	Hame	Hapu	Cagu	Came	Ceam	Chfa	Cove	Coau	Coco	Coso	Cyst	Defu	Drpi	Emdi	Emha	Emob	Eucy	Geto	Icvi	Icbu	Juhy	Mefo	Meli	Mecr	Myto	Myci	Nuco	Orpi	Orce	Orru	Pail	Paam	Pafa	Phme	Pial	Pinu	Pipu	Pivi	Pich	Pima
		3000	0	0	0	0	0	0	1	0	0	1	0	1	0	0	1	0	1	1	0	0	0	0	0	0	0	0	0	1	0	0	0	1	0	1	0	1	1	0	0	0	0	0	0	0	1	1	0
		3000	0	0	0	0	0	1	1	0	0	1	0	1	0	0	1	1	0	1	0	0	0	0	1	1	0	0	0	1	0	0	0	1	0	1	0	1	1	1	0	0	0	0	0	0	1	0	0
0.545455
	4	T1 only	0	0	0	0	0	0	0	0	0	0	0	0	0	0	0	0	1	0	0	0	0	0	0	0	0	0	0	0	0	0	0	0	0	0	0	0	0	0	0	0	0	0	0	0	0	1	0
	11	T2 only	0	0	0	0	0	1	0	0	0	0	0	0	0	0	0	1	0	0	0	0	0	0	1	1	0	0	0	0	0	0	0	0	0	0	0	0	0	1	0	0	0	0	0	0	0	0	0
	18	Shared	0	0	0	0	0	0	1	0	0	1	0	1	0	0	1	0	0	1	0	0	0	0	0	0	0	0	0	1	0	0	0	1	0	1	0	1	1	0	0	0	0	0	0	0	1	0	0
			Agph	Apca	Bain	Caca	Caan	Capu	Haca	Hame	Hapu	Cagu	Came	Ceam	Chfa	Cove	Coau	Coco	Coso	Cyst	Defu	Drpi	Emdi	Emha	Emob	Eucy	Geto	Icvi	Icbu	Juhy	Mefo	Meli	Mecr	Myto	Myci	Nuco	Orpi	Orce	Orru	Pail	Paam	Pafa	Phme	Pial	Pinu	Pipu	Pivi	Pich	Pima
		3100	0	0	0	0	0	0	1	0	0	1	0	1	0	0	1	0	1	1	0	0	0	0	0	0	0	0	0	1	0	0	0	1	0	1	0	1	1	0	0	0	0	0	0	0	1	1	0
		3100	0	0	0	0	0	1	1	0	0	1	0	1	0	0	1	1	0	1	0	0	0	0	1	1	0	0	0	1	0	0	0	1	0	1	0	1	1	1	0	0	0	0	0	0	1	0	0
0.545455
	4	T1 only	0	0	0	0	0	0	0	0	0	0	0	0	0	0	0	0	1	0	0	0	0	0	0	0	0	0	0	0	0	0	0	0	0	0	0	0	0	0	0	0	0	0	0	0	0	1	0
	11	T2 only	0	0	0	0	0	1	0	0	0	0	0	0	0	0	0	1	0	0	0	0	0	0	1	1	0	0	0	0	0	0	0	0	0	0	0	0	0	1	0	0	0	0	0	0	0	0	0
	18	Shared	0	0	0	0	0	0	1	0	0	1	0	1	0	0	1	0	0	1	0	0	0	0	0	0	0	0	0	1	0	0	0	1	0	1	0	1	1	0	0	0	0	0	0	0	1	0	0
[truncated: 31 more columns]

## Sheet: Southern
Southern
Similarity		Elevation
			Agph	Apca	Aral	Bain	Caca	Capu	Caca	Came	Capu	Cagu	Ceam	Chfa	Chgr	Coau	Coco	Coso	Cobr	Coco	Cyst	Emob	Eral	Eucy	Getr	Icbu	Juhy	Meme	Mecr	Mipo	Moat	Myci	Nuco	Pado	Pasa	Pail	Paam	Paca	Pepy	Phme	Pial	Pinu	Pipu	Pivi	Pich	Pima	Pilu	Poga	Psmi
		100	1	0	0	0	0	1	0	1	0	0	0	0	1	0	0	0	0	0	0	0	1	0	1	1	0	1	0	1	0	1	0	1	1	0	0	0	1	0	0	0	0	0	0	0	0	0	0
		100	1	1	1	0	0	1	0	1	0	0	0	0	1	0	0	0	1	0	0	0	0	1	0	1	0	1	1	0	1	0	0	1	1	0	0	1	1	1	0	0	0	0	0	0	0	0	0
0.4
	7	T1 only	0	0	0	0	0	0	0	0	0	0	0	0	0	0	0	0	0	0	0	0	1	0	1	0	0	0	0	1	0	1	0	0	0	0	0	0	0	0	0	0	0	0	0	0	0	0	0
	11	T2 only	0	1	1	0	0	0	0	0	0	0	0	0	0	0	0	0	1	0	0	0	0	1	0	0	0	0	1	0	1	0	0	0	0	0	0	1	0	1	0	0	0	0	0	0	0	0	0
	12	Shared	1	0	0	0	0	1	0	1	0	0	0	0	1	0	0	0	0	0	0	0	0	0	0	1	0	1	0	0	0	0	0	1	1	0	0	0	1	0	0	0	0	0	0	0	0	0	0
			Agph	Apca	Aral	Bain	Caca	Capu	Caca	Came	Capu	Cagu	Ceam	Chfa	Chgr	Coau	Coco	Coso	Cobr	Coco	Cyst	Emob	Eral	Eucy	Getr	Icbu	Juhy	Meme	Mecr	Mipo	Moat	Myci	Nuco	Pado	Pasa	Pail	Paam	Paca	Pepy	Phme	Pial	Pinu	Pipu	Pivi	Pich	Pima	Pilu	Poga	Psmi
		200	1	0	0	0	0	1	0	1	0	0	0	0	1	0	0	0	1	0	0	0	1	0	1	1	0	1	0	1	1	1	0	1	1	0	1	1	1	1	0	1	0	0	0	1	0	0	0
		200	1	1	1	0	1	1	0	1	0	0	0	0	1	1	0	1	1	0	0	0	0	1	0	1	0	1	1	1	1	1	0	1	1	0	0	1	1	1	0	1	1	0	0	1	0	0	1
0.536585
	6	T1 only	0	0	0	0	0	0	0	0	0	0	0	0	0	0	0	0	0	0	0	0	1	0	1	0	0	0	0	0	0	0	0	0	0	0	1	0	0	0	0	0	0	0	0	0	0	0	0
	13	T2 only	0	1	1	0	1	0	0	0	0	0	0	0	0	1	0	1	0	0	0	0	0	1	0	0	0	0	1	0	0	0	0	0	0	0	0	0	0	0	0	0	1	0	0	0	0	0	1
	22	Shared	1	0	0	0	0	1	0	1	0	0	0	0	1	0	0	0	1	0	0	0	0	0	0	1	0	1	0	1	1	1	0	1	1	0	0	1	1	1	0	1	0	0	0	1	0	0	0
			Agph	Apca	Aral	Bain	Caca	Capu	Caca	Came	Capu	Cagu	Ceam	Chfa	Chgr	Coau	Coco	Coso	Cobr	Coco	Cyst	Emob	Eral	Eucy	Getr	Icbu	Juhy	Meme	Mecr	Mipo	Moat	Myci	Nuco	Pado	Pasa	Pail	Paam	Paca	Pepy	Phme	Pial	Pinu	Pipu	Pivi	Pich	Pima	Pilu	Poga	Psmi
		300	1	0	1	0	0	1	0	1	0	0	0	0	1	0	0	0	1	1	0	0	1	1	1	1	0	1	0	0	1	1	0	0	1	0	1	1	1	1	0	1	0	0	0	1	0	0	0
		300	1	1	1	0	1	1	0	1	0	0	0	0	1	1	0	1	1	1	0	0	0	1	0	1	0	1	1	1	1	1	0	1	1	0	0	1	1	1	0	1	1	0	0	1	0	0	1
0.604651
	4	T1 only	0	0	0	0	0	0	0	0	0	0	0	0	0	0	0	0	0	0	0	0	1	0	1	0	0	0	0	0	0	0	0	0	0	0	1	0	0	0	0	0	0	0	0	0	0	0	0
	13	T2 only	0	1	0	0	1	0	0	0	0	0	0	0	0	1	0	1	0	0	0	0	0	0	0	0	0	0	1	1	0	0	0	1	0	0	0	0	0	0	0	0	1	0	0	0	0	0	1
	26	Shared	1	0	1	0	0	1	0	1	0	0	0	0	1	0	0	0	1	1	0	0	0	1	0	1	0	1	0	0	1	1	0	0	1	0	0	1	1	1	0	1	0	0	0	1	0	0	0
			Agph	Apca	Aral	Bain	Caca	Capu	Caca	Came	Capu	Cagu	Ceam	Chfa	Chgr	Coau	Coco	Coso	Cobr	Coco	Cyst	Emob	Eral	Eucy	Getr	Icbu	Juhy	Meme	Mecr	Mipo	Moat	Myci	Nuco	Pado	Pasa	Pail	Paam	Paca	Pepy	Phme	Pial	Pinu	Pipu	Pivi	Pich	Pima	Pilu	Poga	Psmi
		400	1	0	1	0	0	1	0	1	0	0	0	0	1	0	0	0	1	1	0	0	1	1	1	1	0	1	0	0	1	1	0	0	1	0	1	1	1	1	0	1	0	0	0	1	0	0	0
		400	1	1	1	0	1	1	0	1	0	0	0	0	1	1	0	1	1	1	0	0	0	1	0	1	0	1	1	1	1	1	0	1	1	0	0	1	1	1	0	1	1	0	0	1	0	0	1
0.604651
	4	T1 only	0	0	0	0	0	0	0	0	0	0	0	0	0	0	0	0	0	0	0	0	1	0	1	0	0	0	0	0	0	0	0	0	0	0	1	0	0	0	0	0	0	0	0	0	0	0	0
	13	T2 only	0	1	0	0	1	0	0	0	0	0	0	0	0	1	0	1	0	0	0	0	0	0	0	0	0	0	1	1	0	0	0	1	0	0	0	0	0	0	0	0	1	0	0	0	0	0	1
	26	Shared	1	0	1	0	0	1	0	1	0	0	0	0	1	0	0	0	1	1	0	0	0	1	0	1	0	1	0	0	1	1	0	0	1	0	0	1	1	1	0	1	0	0	0	1	0	0	0
			Agph	Apca	Aral	Bain	Caca	Capu	Caca	Came	Capu	Cagu	Ceam	Chfa	Chgr	Coau	Coco	Coso	Cobr	Coco	Cyst	Emob	Eral	Eucy	Getr	Icbu	Juhy	Meme	Mecr	Mipo	Moat	Myci	Nuco	Pado	Pasa	Pail	Paam	Paca	Pepy	Phme	Pial	Pinu	Pipu	Pivi	Pich	Pima	Pilu	Poga	Psmi
		500	1	0	1	0	0	1	0	1	0	0	0	0	1	0	0	0	1	1	0	0	1	1	1	1	0	1	0	0	1	1	0	0	1	0	1	1	1	1	0	1	0	0	0	1	0	0	0
		500	1	1	1	0	1	1	0	1	0	0	0	0	1	1	0	1	1	1	0	0	0	1	0	1	0	1	1	1	1	1	0	1	1	0	0	1	1	1	0	1	1	0	0	1	0	0	1
0.604651
	4	T1 only	0	0	0	0	0	0	0	0	0	0	0	0	0	0	0	0	0	0	0	0	1	0	1	0	0	0	0	0	0	0	0	0	0	0	1	0	0	0	0	0	0	0	0	0	0	0	0
	13	T2 only	0	1	0	0	1	0	0	0	0	0	0	0	0	1	0	1	0	0	0	0	0	0	0	0	0	0	1	1	0	0	0	1	0	0	0	0	0	0	0	0	1	0	0	0	0	0	1
	26	Shared	1	0	1	0	0	1	0	1	0	0	0	0	1	0	0	0	1	1	0	0	0	1	0	1	0	1	0	0	1	1	0	0	1	0	0	1	1	1	0	1	0	0	0	1	0	0	0
			Agph	Apca	Aral	Bain	Caca	Capu	Caca	Came	Capu	Cagu	Ceam	Chfa	Chgr	Coau	Coco	Coso	Cobr	Coco	Cyst	Emob	Eral	Eucy	Getr	Icbu	Juhy	Meme	Mecr	Mipo	Moat	Myci	Nuco	Pado	Pasa	Pail	Paam	Paca	Pepy	Phme	Pial	Pinu	Pipu	Pivi	Pich	Pima	Pilu	Poga	Psmi
		600	1	0	1	0	0	1	0	1	0	0	0	0	1	0	0	0	1	1	0	0	1	1	1	1	0	1	0	0	1	1	0	0	1	0	1	1	1	1	0	1	0	0	0	1	0	0	0
		600	1	1	1	0	1	1	0	1	0	0	0	0	1	1	0	1	1	1	0	0	0	1	0	1	0	1	1	1	1	1	0	1	1	0	0	1	1	1	0	1	1	0	0	1	0	0	1
0.604651
	4	T1 only	0	0	0	0	0	0	0	0	0	0	0	0	0	0	0	0	0	0	0	0	1	0	1	0	0	0	0	0	0	0	0	0	0	0	1	0	0	0	0	0	0	0	0	0	0	0	0
	13	T2 only	0	1	0	0	1	0	0	0	0	0	0	0	0	1	0	1	0	0	0	0	0	0	0	0	0	0	1	1	0	0	0	1	0	0	0	0	0	0	0	0	1	0	0	0	0	0	1
	26	Shared	1	0	1	0	0	1	0	1	0	0	0	0	1	0	0	0	1	1	0	0	0	1	0	1	0	1	0	0	1	1	0	0	1	0	0	1	1	1	0	1	0	0	0	1	0	0	0
			Agph	Apca	Aral	Bain	Caca	Capu	Caca	Came	Capu	Cagu	Ceam	Chfa	Chgr	Coau	Coco	Coso	Cobr	Coco	Cyst	Emob	Eral	Eucy	Getr	Icbu	Juhy	Meme	Mecr	Mipo	Moat	Myci	Nuco	Pado	Pasa	Pail	Paam	Paca	Pepy	Phme	Pial	Pinu	Pipu	Pivi	Pich	Pima	Pilu	Poga	Psmi
		700	1	0	1	0	0	1	0	1	0	0	0	0	1	0	0	0	1	1	0	0	1	1	1	1	0	1	0	0	1	1	0	0	1	0	1	1	1	1	0	1	0	0	0	1	0	0	0
		700	1	1	1	0	1	1	0	1	0	0	0	0	1	1	0	1	1	1	0	0	0	1	0	1	0	1	1	1	1	1	0	1	1	0	0	1	1	1	0	1	1	0	0	1	0	0	1
0.604651
	4	T1 only	0	0	0	0	0	0	0	0	0	0	0	0	0	0	0	0	0	0	0	0	1	0	1	0	0	0	0	0	0	0	0	0	0	0	1	0	0	0	0	0	0	0	0	0	0	0	0
	13	T2 only	0	1	0	0	1	0	0	0	0	0	0	0	0	1	0	1	0	0	0	0	0	0	0	0	0	0	1	1	0	0	0	1	0	0	0	0	0	0	0	0	1	0	0	0	0	0	1
	26	Shared	1	0	1	0	0	1	0	1	0	0	0	0	1	0	0	0	1	1	0	0	0	1	0	1	0	1	0	0	1	1	0	0	1	0	0	1	1	1	0	1	0	0	0	1	0	0	0
			Agph	Apca	Aral	Bain	Caca	Capu	Caca	Came	Capu	Cagu	Ceam	Chfa	Chgr	Coau	Coco	Coso	Cobr	Coco	Cyst	Emob	Eral	Eucy	Getr	Icbu	Juhy	Meme	Mecr	Mipo	Moat	Myci	Nuco	Pado	Pasa	Pail	Paam	Paca	Pepy	Phme	Pial	Pinu	Pipu	Pivi	Pich	Pima	Pilu	Poga	Psmi
		800	1	1	1	1	1	1	0	1	0	0	0	0	1	1	0	1	1	1	0	0	1	1	1	1	0	1	1	0	1	1	0	0	1	0	1	1	1	1	0	1	1	0	0	1	0	0	1
		800	1	1	1	1	1	1	0	1	0	0	0	1	1	1	0	1	1	1	0	0	0	1	0	1	0	1	1	1	1	1	0	1	1	0	0	1	1	1	0	1	1	0	0	1	0	0	1
0.787234
	3	T1 only	0	0	0	0	0	0	0	0	0	0	0	0	0	0	0	0	0	0	0	0	1	0	1	0	0	0	0	0	0	0	0	0	0	0	1	0	0	0	0	0	0	0	0	0	0	0	0
	7	T2 only	0	0	0	0	0	0	0	0	0	0	0	1	0	0	0	0	0	0	0	0	0	0	0	0	0	0	0	1	0	0	0	1	0	0	0	0	0	0	0	0	0	0	0	0	0	0	0
	37	Shared	1	1	1	1	1	1	0	1	0	0	0	0	1	1	0	1	1	1	0	0	0	1	0	1	0	1	1	0	1	1	0	0	1	0	0	1	1	1	0	1	1	0	0	1	0	0	1
			Agph	Apca	Aral	Bain	Caca	Capu	Caca	Came	Capu	Cagu	Ceam	Chfa	Chgr	Coau	Coco	Coso	Cobr	Coco	Cyst	Emob	Eral	Eucy	Getr	Icbu	Juhy	Meme	Mecr	Mipo	Moat	Myci	Nuco	Pado	Pasa	Pail	Paam	Paca	Pepy	Phme	Pial	Pinu	Pipu	Pivi	Pich	Pima	Pilu	Poga	Psmi
		900	0	1	1	1	1	1	0	1	0	0	0	1	1	1	0	1	0	1	0	0	0	1	0	1	0	1	1	0	0	1	0	0	0	0	1	1	0	1	0	1	1	1	0	1	0	0	1
		900	1	1	0	1	1	1	0	1	0	0	0	1	1	1	0	1	0	1	0	0	0	1	0	1	0	1	1	1	1	1	0	0	1	0	1	0	0	1	0	1	1	1	0	1	0	0	1
0.818182
	2	T1 only	0	0	1	0	0	0	0	0	0	0	0	0	0	0	0	0	0	0	0	0	0	0	0	0	0	0	0	0	0	0	0	0	0	0	0	1	0	0	0	0	0	0	0	0	0	0	0
	6	T2 only	1	0	0	0	0	0	0	0	0	0	0	0	0	0	0	0	0	0	0	0	0	0	0	0	0	0	0	1	1	0	0	0	1	0	0	0	0	0	0	0	0	0	0	0	0	0	0
	36	Shared	0	1	0	1	1	1	0	1	0	0	0	1	1	1	0	1	0	1	0	0	0	1	0	1	0	1	1	0	0	1	0	0	0	0	1	0	0	1	0	1	1	1	0	1	0	0	1
			Agph	Apca	Aral	Bain	Caca	Capu	Caca	Came	Capu	Cagu	Ceam	Chfa	Chgr	Coau	Coco	Coso	Cobr	Coco	Cyst	Emob	Eral	Eucy	Getr	Icbu	Juhy	Meme	Mecr	Mipo	Moat	Myci	Nuco	Pado	Pasa	Pail	Paam	Paca	Pepy	Phme	Pial	Pinu	Pipu	Pivi	Pich	Pima	Pilu	Poga	Psmi
		1000	0	1	1	1	1	1	0	1	0	0	0	1	1	1	0	1	0	1	0	0	0	1	0	1	0	1	1	0	0	1	0	0	0	0	1	1	0	1	0	1	1	1	0	1	0	0	1
		1000	1	1	0	1	1	1	0	1	0	0	0	1	1	1	0	1	0	1	0	0	0	1	0	1	0	1	1	1	1	1	0	0	1	0	1	0	0	1	0	1	1	1	0	1	0	0	1
0.818182
	2	T1 only	0	0	1	0	0	0	0	0	0	0	0	0	0	0	0	0	0	0	0	0	0	0	0	0	0	0	0	0	0	0	0	0	0	0	0	1	0	0	0	0	0	0	0	0	0	0	0
	6	T2 only	1	0	0	0	0	0	0	0	0	0	0	0	0	0	0	0	0	0	0	0	0	0	0	0	0	0	0	1	1	0	0	0	1	0	0	0	0	0	0	0	0	0	0	0	0	0	0
	36	Shared	0	1	0	1	1	1	0	1	0	0	0	1	1	1	0	1	0	1	0	0	0	1	0	1	0	1	1	0	0	1	0	0	0	0	1	0	0	1	0	1	1	1	0	1	0	0	1
			Agph	Apca	Aral	Bain	Caca	Capu	Caca	Came	Capu	Cagu	Ceam	Chfa	Chgr	Coau	Coco	Coso	Cobr	Coco	Cyst	Emob	Eral	Eucy	Getr	Icbu	Juhy	Meme	Mecr	Mipo	Moat	Myci	Nuco	Pado	Pasa	Pail	Paam	Paca	Pepy	Phme	Pial	Pinu	Pipu	Pivi	Pich	Pima	Pilu	Poga	Psmi
		1100	0	1	1	1	1	1	0	1	0	0	0	1	1	1	0	1	0	1	0	0	0	1	0	1	0	1	1	0	0	1	0	0	0	0	1	1	0	1	0	1	1	1	0	1	0	0	1
		1100	1	1	0	1	1	1	0	1	0	0	0	1	1	1	0	1	0	1	0	0	0	1	0	1	0	1	1	1	1	1	0	0	1	0	1	0	0	1	0	1	1	1	0	1	0	0	1
0.818182
	2	T1 only	0	0	1	0	0	0	0	0	0	0	0	0	0	0	0	0	0	0	0	0	0	0	0	0	0	0	0	0	0	0	0	0	0	0	0	1	0	0	0	0	0	0	0	0	0	0	0
	6	T2 only	1	0	0	0	0	0	0	0	0	0	0	0	0	0	0	0	0	0	0	0	0	0	0	0	0	0	0	1	1	0	0	0	1	0	0	0	0	0	0	0	0	0	0	0	0	0	0
	36	Shared	0	1	0	1	1	1	0	1	0	0	0	1	1	1	0	1	0	1	0	0	0	1	0	1	0	1	1	0	0	1	0	0	0	0	1	0	0	1	0	1	1	1	0	1	0	0	1
			Agph	Apca	Aral	Bain	Caca	Capu	Caca	Came	Capu	Cagu	Ceam	Chfa	Chgr	Coau	Coco	Coso	Cobr	Coco	Cyst	Emob	Eral	Eucy	Getr	Icbu	Juhy	Meme	Mecr	Mipo	Moat	Myci	Nuco	Pado	Pasa	Pail	Paam	Paca	Pepy	Phme	Pial	Pinu	Pipu	Pivi	Pich	Pima	Pilu	Poga	Psmi
		1200	0	1	1	1	1	1	0	1	0	0	0	1	0	1	0	1	0	1	0	0	0	1	0	1	0	0	1	0	0	1	0	0	0	0	1	0	0	1	0	0	0	1	0	1	0	0	1
		1200	1	1	0	1	1	1	0	1	0	0	0	1	1	1	0	1	0	1	0	0	0	1	0	1	0	1	1	1	1	1	0	0	1	0	1	0	0	1	0	1	1	1	0	1	0	0	1
0.697674
	2	T1 only	0	0	1	0	0	0	0	0	0	0	0	0	0	0	0	0	0	0	0	0	0	0	0	0	0	0	0	0	0	0	0	0	0	0	0	0	0	0	0	0	0	0	0	0	0	0	0
	11	T2 only	1	0	0	0	0	0	0	0	0	0	0	0	1	0	0	0	0	0	0	0	0	0	0	0	0	1	0	1	1	0	0	0	1	0	0	0	0	0	0	1	1	0	0	0	0	0	0
	30	Shared	0	1	0	1	1	1	0	1	0	0	0	1	0	1	0	1	0	1	0	0	0	1	0	1	0	0	1	0	0	1	0	0	0	0	1	0	0	1	0	0	0	1	0	1	0	0	1
			Agph	Apca	Aral	Bain	Caca	Capu	Caca	Came	Capu	Cagu	Ceam	Chfa	Chgr	Coau	Coco	Coso	Cobr	Coco	Cyst	Emob	Eral	Eucy	Getr	Icbu	Juhy	Meme	Mecr	Mipo	Moat	Myci	Nuco	Pado	Pasa	Pail	Paam	Paca	Pepy	Phme	Pial	Pinu	Pipu	Pivi	Pich	Pima	Pilu	Poga	Psmi
		1300	0	1	1	1	1	1	0	1	0	0	0	1	0	1	0	1	0	1	0	0	0	1	0	1	0	0	1	0	0	1	0	0	0	0	1	0	0	1	0	0	0	1	0	1	0	0	1
		1300	1	1	0	1	1	1	0	1	0	0	0	1	1	1	0	1	0	1	0	0	0	1	0	1	0	1	1	1	1	1	0	0	1	0	1	0	0	1	0	1	1	1	0	1	0	0	1
0.697674
	2	T1 only	0	0	1	0	0	0	0	0	0	0	0	0	0	0	0	0	0	0	0	0	0	0	0	0	0	0	0	0	0	0	0	0	0	0	0	0	0	0	0	0	0	0	0	0	0	0	0
	11	T2 only	1	0	0	0	0	0	0	0	0	0	0	0	1	0	0	0	0	0	0	0	0	0	0	0	0	1	0	1	1	0	0	0	1	0	0	0	0	0	0	1	1	0	0	0	0	0	0
	30	Shared	0	1	0	1	1	1	0	1	0	0	0	1	0	1	0	1	0	1	0	0	0	1	0	1	0	0	1	0	0	1	0	0	0	0	1	0	0	1	0	0	0	1	0	1	0	0	1
			Agph	Apca	Aral	Bain	Caca	Capu	Caca	Came	Capu	Cagu	Ceam	Chfa	Chgr	Coau	Coco	Coso	Cobr	Coco	Cyst	Emob	Eral	Eucy	Getr	Icbu	Juhy	Meme	Mecr	Mipo	Moat	Myci	Nuco	Pado	Pasa	Pail	Paam	Paca	Pepy	Phme	Pial	Pinu	Pipu	Pivi	Pich	Pima	Pilu	Poga	Psmi
		1400	0	1	1	1	1	1	0	1	0	0	0	1	0	1	0	1	0	1	0	0	0	1	0	1	0	0	1	0	0	1	0	0	0	0	1	0	0	1	0	0	0	1	0	1	0	0	1
		1400	1	1	0	1	1	1	0	1	0	0	0	1	1	1	0	1	0	1	0	0	0	1	0	1	0	1	1	1	1	1	0	0	1	0	1	0	0	1	0	1	1	1	0	1	0	0	1
0.697674
	2	T1 only	0	0	1	0	0	0	0	0	0	0	0	0	0	0	0	0	0	0	0	0	0	0	0	0	0	0	0	0	0	0	0	0	0	0	0	0	0	0	0	0	0	0	0	0	0	0	0
	11	T2 only	1	0	0	0	0	0	0	0	0	0	0	0	1	0	0	0	0	0	0	0	0	0	0	0	0	1	0	1	1	0	0	0	1	0	0	0	0	0	0	1	1	0	0	0	0	0	0
	30	Shared	0	1	0	1	1	1	0	1	0	0	0	1	0	1	0	1	0	1	0	0	0	1	0	1	0	0	1	0	0	1	0	0	0	0	1	0	0	1	0	0	0	1	0	1	0	0	1
			Agph	Apca	Aral	Bain	Caca	Capu	Caca	Came	Capu	Cagu	Ceam	Chfa	Chgr	Coau	Coco	Coso	Cobr	Coco	Cyst	Emob	Eral	Eucy	Getr	Icbu	Juhy	Meme	Mecr	Mipo	Moat	Myci	Nuco	Pado	Pasa	Pail	Paam	Paca	Pepy	Phme	Pial	Pinu	Pipu	Pivi	Pich	Pima	Pilu	Poga	Psmi
		1500	0	1	1	0	0	1	0	1	0	0	1	0	0	1	0	1	0	1	0	0	0	1	0	1	0	0	1	0	0	1	0	0	0	0	1	0	0	1	0	0	0	1	0	1	1	0	1
		1500	1	1	0	0	0	1	0	1	1	0	0	0	1	1	1	1	0	1	1	0	0	1	0	1	0	1	0	0	1	0	0	0	1	0	1	0	0	1	0	0	1	1	0	1	1	1	0
0.590909
	6	T1 only	0	0	1	0	0	0	0	0	0	0	1	0	0	0	0	0	0	0	0	0	0	0	0	0	0	0	1	0	0	1	0	0	0	0	0	0	0	0	0	0	0	0	0	0	0	0	1
	12	T2 only	1	0	0	0	0	0	0	0	1	0	0	0	1	0	1	0	0	0	1	0	0	0	0	0	0	1	0	0	1	0	0	0	1	0	0	0	0	0	0	0	1	0	0	0	0	1	0
	26	Shared	0	1	0	0	0	1	0	1	0	0	0	0	0	1	0	1	0	1	0	0	0	1	0	1	0	0	0	0	0	0	0	0	0	0	1	0	0	1	0	0	0	1	0	1	1	0	0
			Agph	Apca	Aral	Bain	Caca	Capu	Caca	Came	Capu	Cagu	Ceam	Chfa	Chgr	Coau	Coco	Coso	Cobr	Coco	Cyst	Emob	Eral	Eucy	Getr	Icbu	Juhy	Meme	Mecr	Mipo	Moat	Myci	Nuco	Pado	Pasa	Pail	Paam	Paca	Pepy	Phme	Pial	Pinu	Pipu	Pivi	Pich	Pima	Pilu	Poga	Psmi
		1600	0	1	1	0	0	1	0	1	0	0	1	0	0	1	0	1	0	1	0	0	0	1	0	1	0	0	1	0	0	1	0	0	0	0	1	0	0	1	0	0	0	1	0	1	1	0	1
		1600	1	1	0	0	0	1	0	1	1	0	0	0	1	1	1	1	0	1	1	0	0	1	0	1	0	1	0	0	1	0	0	0	1	0	1	0	0	1	0	0	1	1	0	1	1	1	0
0.590909
	6	T1 only	0	0	1	0	0	0	0	0	0	0	1	0	0	0	0	0	0	0	0	0	0	0	0	0	0	0	1	0	0	1	0	0	0	0	0	0	0	0	0	0	0	0	0	0	0	0	1
	12	T2 only	1	0	0	0	0	0	0	0	1	0	0	0	1	0	1	0	0	0	1	0	0	0	0	0	0	1	0	0	1	0	0	0	1	0	0	0	0	0	0	0	1	0	0	0	0	1	0
	26	Shared	0	1	0	0	0	1	0	1	0	0	0	0	0	1	0	1	0	1	0	0	0	1	0	1	0	0	0	0	0	0	0	0	0	0	1	0	0	1	0	0	0	1	0	1	1	0	0
			Agph	Apca	Aral	Bain	Caca	Capu	Caca	Came	Capu	Cagu	Ceam	Chfa	Chgr	Coau	Coco	Coso	Cobr	Coco	Cyst	Emob	Eral	Eucy	Getr	Icbu	Juhy	Meme	Mecr	Mipo	Moat	Myci	Nuco	Pado	Pasa	Pail	Paam	Paca	Pepy	Phme	Pial	Pinu	Pipu	Pivi	Pich	Pima	Pilu	Poga	Psmi
		1700	0	1	1	0	0	1	0	1	0	0	1	0	0	1	0	1	0	1	0	0	0	1	0	1	0	0	1	0	0	1	0	0	0	0	1	0	0	1	0	0	0	1	0	1	1	0	1
		1700	1	1	0	0	0	1	0	1	1	0	0	0	1	1	1	1	0	1	1	0	0	1	0	1	0	1	0	0	1	0	0	0	1	0	1	0	0	1	0	0	1	1	0	1	1	1	0
0.590909
	6	T1 only	0	0	1	0	0	0	0	0	0	0	1	0	0	0	0	0	0	0	0	0	0	0	0	0	0	0	1	0	0	1	0	0	0	0	0	0	0	0	0	0	0	0	0	0	0	0	1
	12	T2 only	1	0	0	0	0	0	0	0	1	0	0	0	1	0	1	0	0	0	1	0	0	0	0	0	0	1	0	0	1	0	0	0	1	0	0	0	0	0	0	0	1	0	0	0	0	1	0
	26	Shared	0	1	0	0	0	1	0	1	0	0	0	0	0	1	0	1	0	1	0	0	0	1	0	1	0	0	0	0	0	0	0	0	0	0	1	0	0	1	0	0	0	1	0	1	1	0	0
			Agph	Apca	Aral	Bain	Caca	Capu	Caca	Came	Capu	Cagu	Ceam	Chfa	Chgr	Coau	Coco	Coso	Cobr	Coco	Cyst	Emob	Eral	Eucy	Getr	Icbu	Juhy	Meme	Mecr	Mipo	Moat	Myci	Nuco	Pado	Pasa	Pail	Paam	Paca	Pepy	Phme	Pial	Pinu	Pipu	Pivi	Pich	Pima	Pilu	Poga	Psmi
		1800	0	1	1	0	0	1	0	1	0	0	1	0	0	1	0	1	0	1	0	0	0	1	0	1	0	0	1	0	0	1	0	0	0	0	1	0	0	1	0	0	0	1	0	1	1	0	1
		1800	1	1	0	0	0	1	0	1	1	0	0	0	1	1	1	1	0	1	1	0	0	1	0	1	0	1	0	0	1	0	0	0	1	0	1	0	0	1	0	0	1	1	0	1	1	1	0
0.590909
	6	T1 only	0	0	1	0	0	0	0	0	0	0	1	0	0	0	0	0	0	0	0	0	0	0	0	0	0	0	1	0	0	1	0	0	0	0	0	0	0	0	0	0	0	0	0	0	0	0	1
	12	T2 only	1	0	0	0	0	0	0	0	1	0	0	0	1	0	1	0	0	0	1	0	0	0	0	0	0	1	0	0	1	0	0	0	1	0	0	0	0	0	0	0	1	0	0	0	0	1	0
	26	Shared	0	1	0	0	0	1	0	1	0	0	0	0	0	1	0	1	0	1	0	0	0	1	0	1	0	0	0	0	0	0	0	0	0	0	1	0	0	1	0	0	0	1	0	1	1	0	0
			Agph	Apca	Aral	Bain	Caca	Capu	Caca	Came	Capu	Cagu	Ceam	Chfa	Chgr	Coau	Coco	Coso	Cobr	Coco	Cyst	Emob	Eral	Eucy	Getr	Icbu	Juhy	Meme	Mecr	Mipo	Moat	Myci	Nuco	Pado	Pasa	Pail	Paam	Paca	Pepy	Phme	Pial	Pinu	Pipu	Pivi	Pich	Pima	Pilu	Poga	Psmi
		1900	0	1	0	0	0	1	0	1	0	0	1	0	0	1	0	1	0	1	1	0	0	1	0	0	0	0	1	0	0	1	1	0	0	0	1	0	0	1	1	0	0	1	0	1	1	1	0
		1900	1	0	0	0	0	1	0	0	1	0	1	0	1	1	1	1	0	1	1	0	0	1	0	0	0	1	0	0	1	0	1	0	1	0	1	0	0	0	1	0	0	1	0	1	1	1	0
0.622222
	7	T1 only	0	1	0	0	0	0	0	1	0	0	0	0	0	0	0	0	0	0	0	0	0	0	0	0	0	0	1	0	0	1	0	0	0	0	0	0	0	1	0	0	0	0	0	0	0	0	0
	10	T2 only	1	0	0	0	0	0	0	0	1	0	0	0	1	0	1	0	0	0	0	0	0	0	0	0	0	1	0	0	1	0	0	0	1	0	0	0	0	0	0	0	0	0	0	0	0	0	0
	28	Shared	0	0	0	0	0	1	0	0	0	0	1	0	0	1	0	1	0	1	1	0	0	1	0	0	0	0	0	0	0	0	1	0	0	0	1	0	0	0	1	0	0	1	0	1	1	1	0
			Agph	Apca	Aral	Bain	Caca	Capu	Caca	Came	Capu	Cagu	Ceam	Chfa	Chgr	Coau	Coco	Coso	Cobr	Coco	Cyst	Emob	Eral	Eucy	Getr	Icbu	Juhy	Meme	Mecr	Mipo	Moat	Myci	Nuco	Pado	Pasa	Pail	Paam	Paca	Pepy	Phme	Pial	Pinu	Pipu	Pivi	Pich	Pima	Pilu	Poga	Psmi
		2000	0	1	0	0	0	1	0	1	0	0	1	0	0	1	0	1	0	1	1	0	0	1	0	0	0	0	1	0	0	1	1	0	0	0	1	0	0	1	1	0	0	1	0	1	1	1	0
		2000	1	0	0	0	0	1	0	0	1	0	1	0	1	1	1	1	0	1	1	0	0	1	0	0	0	1	0	0	1	0	1	0	1	0	1	0	0	0	1	0	0	1	0	1	1	1	0
0.622222
	7	T1 only	0	1	0	0	0	0	0	1	0	0	0	0	0	0	0	0	0	0	0	0	0	0	0	0	0	0	1	0	0	1	0	0	0	0	0	0	0	1	0	0	0	0	0	0	0	0	0
	10	T2 only	1	0	0	0	0	0	0	0	1	0	0	0	1	0	1	0	0	0	0	0	0	0	0	0	0	1	0	0	1	0	0	0	1	0	0	0	0	0	0	0	0	0	0	0	0	0	0
	28	Shared	0	0	0	0	0	1	0	0	0	0	1	0	0	1	0	1	0	1	1	0	0	1	0	0	0	0	0	0	0	0	1	0	0	0	1	0	0	0	1	0	0	1	0	1	1	1	0
			Agph	Apca	Aral	Bain	Caca	Capu	Caca	Came	Capu	Cagu	Ceam	Chfa	Chgr	Coau	Coco	Coso	Cobr	Coco	Cyst	Emob	Eral	Eucy	Getr	Icbu	Juhy	Meme	Mecr	Mipo	Moat	Myci	Nuco	Pado	Pasa	Pail	Paam	Paca	Pepy	Phme	Pial	Pinu	Pipu	Pivi	Pich	Pima	Pilu	Poga	Psmi
		2100	0	1	0	0	0	1	0	1	0	0	1	0	0	1	0	1	0	1	1	0	0	1	0	0	0	0	1	0	0	1	1	0	0	0	1	0	0	1	1	0	0	1	0	1	1	1	0
		2100	1	0	0	0	0	1	0	0	1	0	1	0	1	1	1	1	0	1	1	0	0	1	0	0	0	1	0	0	1	0	1	0	1	0	1	0	0	0	1	0	0	1	0	1	1	1	0
0.622222
	7	T1 only	0	1	0	0	0	0	0	1	0	0	0	0	0	0	0	0	0	0	0	0	0	0	0	0	0	0	1	0	0	1	0	0	0	0	0	0	0	1	0	0	0	0	0	0	0	0	0
	10	T2 only	1	0	0	0	0	0	0	0	1	0	0	0	1	0	1	0	0	0	0	0	0	0	0	0	0	1	0	0	1	0	0	0	1	0	0	0	0	0	0	0	0	0	0	0	0	0	0
	28	Shared	0	0	0	0	0	1	0	0	0	0	1	0	0	1	0	1	0	1	1	0	0	1	0	0	0	0	0	0	0	0	1	0	0	0	1	0	0	0	1	0	0	1	0	1	1	1	0
			Agph	Apca	Aral	Bain	Caca	Capu	Caca	Came	Capu	Cagu	Ceam	Chfa	Chgr	Coau	Coco	Coso	Cobr	Coco	Cyst	Emob	Eral	Eucy	Getr	Icbu	Juhy	Meme	Mecr	Mipo	Moat	Myci	Nuco	Pado	Pasa	Pail	Paam	Paca	Pepy	Phme	Pial	Pinu	Pipu	Pivi	Pich	Pima	Pilu	Poga	Psmi
		2200	0	1	0	0	0	1	0	1	0	0	1	0	0	1	1	1	0	1	1	1	0	1	0	0	1	0	0	0	0	0	1	0	0	1	1	0	0	1	1	0	0	1	1	0	1	1	0
		2200	1	0	0	0	0	1	1	0	1	0	1	0	1	1	1	1	0	1	1	1	0	1	0	0	1	1	0	0	1	0	1	0	1	1	1	0	0	0	1	0	0	1	1	1	1	1	0
0.666667
	5	T1 only	0	1	0	0	0	0	0	1	0	0	0	0	0	0	0	0	0	0	0	0	0	0	0	0	0	0	0	0	0	0	0	0	0	0	0	0	0	1	0	0	0	0	0	0	0	0	0
	12	T2 only	1	0	0	0	0	0	1	0	1	0	0	0	1	0	0	0	0	0	0	0	0	0	0	0	0	1	0	0	1	0	0	0	1	0	0	0	0	0	0	0	0	0	0	1	0	0	0
	34	Shared	0	0	0	0	0	1	0	0	0	0	1	0	0	1	1	1	0	1	1	1	0	1	0	0	1	0	0	0	0	0	1	0	0	1	1	0	0	0	1	0	0	1	1	0	1	1	0
			Agph	Apca	Aral	Bain	Caca	Capu	Caca	Came	Capu	Cagu	Ceam	Chfa	Chgr	Coau	Coco	Coso	Cobr	Coco	Cyst	Emob	Eral	Eucy	Getr	Icbu	Juhy	Meme	Mecr	Mipo	Moat	Myci	Nuco	Pado	Pasa	Pail	Paam	Paca	Pepy	Phme	Pial	Pinu	Pipu	Pivi	Pich	Pima	Pilu	Poga	Psmi
		2300	0	1	0	0	0	1	0	1	0	0	1	0	0	1	1	1	0	1	1	1	0	1	0	0	1	0	0	0	0	0	1	0	0	1	1	0	0	1	1	0	0	1	1	0	1	1	0
		2300	1	0	0	0	0	1	1	0	1	0	1	0	1	1	1	1	0	1	1	1	0	1	0	0	1	1	0	0	1	0	1	0	1	1	1	0	0	0	1	0	0	1	1	1	1	1	0
0.666667
	5	T1 only	0	1	0	0	0	0	0	1	0	0	0	0	0	0	0	0	0	0	0	0	0	0	0	0	0	0	0	0	0	0	0	0	0	0	0	0	0	1	0	0	0	0	0	0	0	0	0
	12	T2 only	1	0	0	0	0	0	1	0	1	0	0	0	1	0	0	0	0	0	0	0	0	0	0	0	0	1	0	0	1	0	0	0	1	0	0	0	0	0	0	0	0	0	0	1	0	0	0
	34	Shared	0	0	0	0	0	1	0	0	0	0	1	0	0	1	1	1	0	1	1	1	0	1	0	0	1	0	0	0	0	0	1	0	0	1	1	0	0	0	1	0	0	1	1	0	1	1	0
			Agph	Apca	Aral	Bain	Caca	Capu	Caca	Came	Capu	Cagu	Ceam	Chfa	Chgr	Coau	Coco	Coso	Cobr	Coco	Cyst	Emob	Eral	Eucy	Getr	Icbu	Juhy	Meme	Mecr	Mipo	Moat	Myci	Nuco	Pado	Pasa	Pail	Paam	Paca	Pepy	Phme	Pial	Pinu	Pipu	Pivi	Pich	Pima	Pilu	Poga	Psmi
		2400	0	0	0	0	0	1	1	1	0	0	1	0	0	1	0	1	0	1	1	1	0	1	0	0	1	0	0	0	0	0	1	0	0	0	0	0	0	0	0	0	0	1	1	0	1	1	0
		2400	1	0	0	0	0	1	1	0	1	1	1	0	1	1	1	1	0	1	1	1	0	1	0	0	1	0	0	0	0	0	1	0	1	1	1	0	0	0	1	0	0	1	1	0	1	1	0
0.630435
	3	T1 only	0	0	0	0	0	0	0	1	0	0	0	0	0	0	0	0	0	0	0	0	0	0	0	0	0	0	0	0	0	0	0	0	0	0	0	0	0	0	0	0	0	0	0	0	0	0	0
	14	T2 only	1	0	0	0	0	0	0	0	1	1	0	0	1	0	1	0	0	0	0	0	0	0	0	0	0	0	0	0	0	0	0	0	1	1	1	0	0	0	1	0	0	0	0	0	0	0	0
	29	Shared	0	0	0	0	0	1	1	0	0	0	1	0	0	1	0	1	0	1	1	1	0	1	0	0	1	0	0	0	0	0	1	0	0	0	0	0	0	0	0	0	0	1	1	0	1	1	0
			Agph	Apca	Aral	Bain	Caca	Capu	Caca	Came	Capu	Cagu	Ceam	Chfa	Chgr	Coau	Coco	Coso	Cobr	Coco	Cyst	Emob	Eral	Eucy	Getr	Icbu	Juhy	Meme	Mecr	Mipo	Moat	Myci	Nuco	Pado	Pasa	Pail	Paam	Paca	Pepy	Phme	Pial	Pinu	Pipu	Pivi	Pich	Pima	Pilu	Poga	Psmi
		2500	0	0	0	0	0	1	1	1	0	0	1	0	0	1	0	1	0	1	1	1	0	1	0	0	1	0	0	0	0	0	1	0	0	0	0	0	0	0	0	0	0	1	1	0	1	1	0
		2500	1	0	0	0	0	1	1	0	1	1	1	0	0	1	1	1	0	1	1	1	0	1	0	0	1	0	0	0	0	0	1	0	1	1	1	0	0	0	1	0	0	1	1	0	1	1	0
0.651163
	4	T1 only	0	0	0	0	0	0	0	1	0	0	0	0	0	0	0	0	0	0	0	0	0	0	0	0	0	0	0	0	0	0	0	0	0	0	0	0	0	0	0	0	0	0	0	0	0	0	0
	11	T2 only	1	0	0	0	0	0	0	0	1	1	0	0	0	0	1	0	0	0	0	0	0	0	0	0	0	0	0	0	0	0	0	0	1	1	1	0	0	0	1	0	0	0	0	0	0	0	0
	28	Shared	0	0	0	0	0	1	1	0	0	0	1	0	0	1	0	1	0	1	1	1	0	1	0	0	1	0	0	0	0	0	1	0	0	0	0	0	0	0	0	0	0	1	1	0	1	1	0
			Agph	Apca	Aral	Bain	Caca	Capu	Caca	Came	Capu	Cagu	Ceam	Chfa	Chgr	Coau	Coco	Coso	Cobr	Coco	Cyst	Emob	Eral	Eucy	Getr	Icbu	Juhy	Meme	Mecr	Mipo	Moat	Myci	Nuco	Pado	Pasa	Pail	Paam	Paca	Pepy	Phme	Pial	Pinu	Pipu	Pivi	Pich	Pima	Pilu	Poga	Psmi
		2600	0	0	0	0	0	1	1	1	0	0	1	0	0	1	0	1	0	1	1	1	0	1	0	0	1	0	0	0	0	0	1	0	0	0	0	0	0	0	0	0	0	1	1	0	1	1	0
		2600	1	0	0	0	0	1	1	0	1	1	1	0	0	1	1	1	0	1	1	1	0	1	0	0	1	0	0	0	0	0	1	0	1	1	1	0	0	0	1	0	0	1	1	0	1	1	0
0.651163
	4	T1 only	0	0	0	0	0	0	0	1	0	0	0	0	0	0	0	0	0	0	0	0	0	0	0	0	0	0	0	0	0	0	0	0	0	0	0	0	0	0	0	0	0	0	0	0	0	0	0
	11	T2 only	1	0	0	0	0	0	0	0	1	1	0	0	0	0	1	0	0	0	0	0	0	0	0	0	0	0	0	0	0	0	0	0	1	1	1	0	0	0	1	0	0	0	0	0	0	0	0
	28	Shared	0	0	0	0	0	1	1	0	0	0	1	0	0	1	0	1	0	1	1	1	0	1	0	0	1	0	0	0	0	0	1	0	0	0	0	0	0	0	0	0	0	1	1	0	1	1	0
			Agph	Apca	Aral	Bain	Caca	Capu	Caca	Came	Capu	Cagu	Ceam	Chfa	Chgr	Coau	Coco	Coso	Cobr	Coco	Cyst	Emob	Eral	Eucy	Getr	Icbu	Juhy	Meme	Mecr	Mipo	Moat	Myci	Nuco	Pado	Pasa	Pail	Paam	Paca	Pepy	Phme	Pial	Pinu	Pipu	Pivi	Pich	Pima	Pilu	Poga	Psmi
		2700	0	0	0	0	0	1	1	1	0	0	1	0	0	1	0	1	0	1	1	1	0	1	0	0	1	0	0	0	0	0	1	0	0	0	0	0	0	0	0	0	0	1	1	0	1	1	0
		2700	1	0	0	0	0	0	1	0	0	1	1	0	0	1	1	1	0	1	1	1	0	1	0	0	1	0	0	0	0	0	1	0	1	1	1	0	0	0	1	0	0	1	1	0	1	1	0
0.666667
	4	T1 only	0	0	0	0	0	1	0	1	0	0	0	0	0	0	0	0	0	0	0	0	0	0	0	0	0	0	0	0	0	0	0	0	0	0	0	0	0	0	0	0	0	0	0	0	0	0	0
	10	T2 only	1	0	0	0	0	0	0	0	0	1	0	0	0	0	1	0	0	0	0	0	0	0	0	0	0	0	0	0	0	0	0	0	1	1	1	0	0	0	1	0	0	0	0	0	0	0	0
	28	Shared	0	0	0	0	0	0	1	0	0	0	1	0	0	1	0	1	0	1	1	1	0	1	0	0	1	0	0	0	0	0	1	0	0	0	0	0	0	0	0	0	0	1	1	0	1	1	0
			Agph	Apca	Aral	Bain	Caca	Capu	Caca	Came	Capu	Cagu	Ceam	Chfa	Chgr	Coau	Coco	Coso	Cobr	Coco	Cyst	Emob	Eral	Eucy	Getr	Icbu	Juhy	Meme	Mecr	Mipo	Moat	Myci	Nuco	Pado	Pasa	Pail	Paam	Paca	Pepy	Phme	Pial	Pinu	Pipu	Pivi	Pich	Pima	Pilu	Poga	Psmi
		2800	0	0	0	0	0	1	1	1	0	0	1	0	0	1	0	1	0	1	1	1	0	1	0	0	1	0	0	0	0	0	1	0	0	0	0	0	0	0	0	0	0	1	1	0	1	1	0
		2800	1	0	0	0	0	0	1	0	0	1	1	0	0	1	1	1	0	1	1	1	0	1	0	0	1	0	0	0	0	0	1	0	1	1	1	0	0	0	1	0	0	1	1	0	1	1	0
0.666667
	4	T1 only	0	0	0	0	0	1	0	1	0	0	0	0	0	0	0	0	0	0	0	0	0	0	0	0	0	0	0	0	0	0	0	0	0	0	0	0	0	0	0	0	0	0	0	0	0	0	0
	10	T2 only	1	0	0	0	0	0	0	0	0	1	0	0	0	0	1	0	0	0	0	0	0	0	0	0	0	0	0	0	0	0	0	0	1	1	1	0	0	0	1	0	0	0	0	0	0	0	0
	28	Shared	0	0	0	0	0	0	1	0	0	0	1	0	0	1	0	1	0	1	1	1	0	1	0	0	1	0	0	0	0	0	1	0	0	0	0	0	0	0	0	0	0	1	1	0	1	1	0
			Agph	Apca	Aral	Bain	Caca	Capu	Caca	Came	Capu	Cagu	Ceam	Chfa	Chgr	Coau	Coco	Coso	Cobr	Coco	Cyst	Emob	Eral	Eucy	Getr	Icbu	Juhy	Meme	Mecr	Mipo	Moat	Myci	Nuco	Pado	Pasa	Pail	Paam	Paca	Pepy	Phme	Pial	Pinu	Pipu	Pivi	Pich	Pima	Pilu	Poga	Psmi
		2900	0	0	0	0	0	1	1	1	0	0	1	0	0	1	0	1	0	1	1	1	0	1	0	0	1	0	0	0	0	0	1	0	0	0	0	0	0	0	0	0	0	1	1	0	1	1	0
		2900	1	0	0	0	0	0	1	0	0	1	1	0	0	1	1	1	0	1	1	1	0	1	0	0	1	0	0	0	0	0	1	0	1	1	0	0	0	0	0	0	0	1	0	0	1	1	0
0.625
	7	T1 only	0	0	0	0	0	1	0	1	0	0	0	0	0	0	0	0	0	0	0	0	0	0	0	0	0	0	0	0	0	0	0	0	0	0	0	0	0	0	0	0	0	0	1	0	0	0	0
	8	T2 only	1	0	0	0	0	0	0	0	0	1	0	0	0	0	1	0	0	0	0	0	0	0	0	0	0	0	0	0	0	0	0	0	1	1	0	0	0	0	0	0	0	0	0	0	0	0	0
	25	Shared	0	0	0	0	0	0	1	0	0	0	1	0	0	1	0	1	0	1	1	1	0	1	0	0	1	0	0	0	0	0	1	0	0	0	0	0	0	0	0	0	0	1	0	0	1	1	0
			Agph	Apca	Aral	Bain	Caca	Capu	Caca	Came	Capu	Cagu	Ceam	Chfa	Chgr	Coau	Coco	Coso	Cobr	Coco	Cyst	Emob	Eral	Eucy	Getr	Icbu	Juhy	Meme	Mecr	Mipo	Moat	Myci	Nuco	Pado	Pasa	Pail	Paam	Paca	Pepy	Phme	Pial	Pinu	Pipu	Pivi	Pich	Pima	Pilu	Poga	Psmi
		3000	0	0	0	0	0	1	1	1	0	1	1	0	0	1	0	1	0	1	1	1	0	1	0	0	1	0	0	0	0	0	1	0	0	0	0	0	0	0	0	0	0	1	0	0	1	1	0
		3000	1	0	0	0	0	0	1	0	0	1	1	0	0	1	1	1	0	1	1	1	0	1	0	0	1	0	0	0	0	0	1	0	1	1	0	0	0	0	0	0	0	1	0	0	1	1	0
0.72973
	4	T1 only	0	0	0	0	0	1	0	1	0	0	0	0	0	0	0	0	0	0	0	0	0	0	0	0	0	0	0	0	0	0	0	0	0	0	0	0	0	0	0	0	0	0	0	0	0	0	0
	6	T2 only	1	0	0	0	0	0	0	0	0	0	0	0	0	0	1	0	0	0	0	0	0	0	0	0	0	0	0	0	0	0	0	0	1	1	0	0	0	0	0	0	0	0	0	0	0	0	0
	27	Shared	0	0	0	0	0	0	1	0	0	1	1	0	0	1	0	1	0	1	1	1	0	1	0	0	1	0	0	0	0	0	1	0	0	0	0	0	0	0	0	0	0	1	0	0	1	1	0
			Agph	Apca	Aral	Bain	Caca	Capu	Caca	Came	Capu	Cagu	Ceam	Chfa	Chgr	Coau	Coco	Coso	Cobr	Coco	Cyst	Emob	Eral	Eucy	Getr	Icbu	Juhy	Meme	Mecr	Mipo	Moat	Myci	Nuco	Pado	Pasa	Pail	Paam	Paca	Pepy	Phme	Pial	Pinu	Pipu	Pivi	Pich	Pima	Pilu	Poga	Psmi
		3100	0	0	0	0	0	1	1	0	0	1	1	0	0	1	0	1	0	1	0	1	0	1	0	0	1	0	0	0	0	0	1	0	0	0	0	0	0	0	0	0	0	1	0	0	1	1	0
		3100	1	0	0	0	0	0	1	0	0	1	1	0	0	1	1	1	0	1	1	1	0	1	0	0	1	0	0	0	0	0	1	0	1	0	0	0	0	0	0	0	0	0	0	0	0	1	0
0.69697
	4	T1 only	0	0	0	0	0	1	0	0	0	0	0	0	0	0	0	0	0	0	0	0	0	0	0	0	0	0	0	0	0	0	0	0	0	0	0	0	0	0	0	0	0	1	0	0	1	0	0
	6	T2 only	1	0	0	0	0	0	0	0	0	0	0	0	0	0	1	0	0	0	1	0	0	0	0	0	0	0	0	0	0	0	0	0	1	0	0	0	0	0	0	0	0	0	0	0	0	0	0
	23	Shared	0	0	0	0	0	0	1	0	0	1	1	0	0	1	0	1	0	1	0	1	0	1	0	0	1	0	0	0	0	0	1	0	0	0	0	0	0	0	0	0	0	0	0	0	0	1	0
			Agph	Apca	Aral	Bain	Caca	Capu	Caca	Came	Capu	Cagu	Ceam	Chfa	Chgr	Coau	Coco	Coso	Cobr	Coco	Cyst	Emob	Eral	Eucy	Getr	Icbu	Juhy	Meme	Mecr	Mipo	Moat	Myci	Nuco	Pado	Pasa	Pail	Paam	Paca	Pepy	Phme	Pial	Pinu	Pipu	Pivi	Pich	Pima	Pilu	Poga	Psmi
		3200	0	0	0	0	0	1	0	0	0	1	1	0	0	1	0	1	0	0	0	1	0	1	0	0	1	0	0	0	0	0	1	0	0	0	0	0	0	0	0	0	0	1	0	0	1	1	0
		3200	1	0	0	0	0	0	1	0	0	1	1	0	0	1	1	0	0	1	1	1	0	1	0	0	1	0	0	0	0	0	1	0	1	0	0	0	0	0	0	0	0	0	0	0	0	1	0
0.625
	5	T1 only	0	0	0	0	0	1	0	0	0	0	0	0	0	0	0	1	0	0	0	0	0	0	0	0	0	0	0	0	0	0	0	0	0	0	0	0	0	0	0	0	0	1	0	0	1	0	0
	7	T2 only	1	0	0	0	0	0	1	0	0	0	0	0	0	0	1	0	0	1	1	0	0	0	0	0	0	0	0	0	0	0	0	0	1	0	0	0	0	0	0	0	0	0	0	0	0	0	0
	20	Shared	0	0	0	0	0	0	0	0	0	1	1	0	0	1	0	0	0	0	0	1	0	1	0	0	1	0	0	0	0	0	1	0	0	0	0	0	0	0	0	0	0	0	0	0	0	1	0
			Agph	Apca	Aral	Bain	Caca	Capu	Caca	Came	Capu	Cagu	Ceam	Chfa	Chgr	Coau	Coco	Coso	Cobr	Coco	Cyst	Emob	Eral	Eucy	Getr	Icbu	Juhy	Meme	Mecr	Mipo	Moat	Myci	Nuco	Pado	Pasa	Pail	Paam	Paca	Pepy	Phme	Pial	Pinu	Pipu	Pivi	Pich	Pima	Pilu	Poga	Psmi
		3300	0	0	0	0	0	1	0	0	0	1	1	0	0	1	0	1	0	0	0	1	0	1	0	0	1	0	0	0	0	0	1	0	0	0	0	0	0	0	0	0	0	1	0	0	1	1	0
		3300	1	0	0	0	0	0	1	0	0	1	1	0	0	1	1	0	0	1	1	1	0	1	0	0	1	0	0	0	0	0	1	0	1	0	0	0	0	0	0	0	0	0	0	0	0	1	0
0.625
	5	T1 only	0	0	0	0	0	1	0	0	0	0	0	0	0	0	0	1	0	0	0	0	0	0	0	0	0	0	0	0	0	0	0	0	0	0	0	0	0	0	0	0	0	1	0	0	1	0	0
	7	T2 only	1	0	0	0	0	0	1	0	0	0	0	0	0	0	1	0	0	1	1	0	0	0	0	0	0	0	0	0	0	0	0	0	1	0	0	0	0	0	0	0	0	0	0	0	0	0	0
	20	Shared	0	0	0	0	0	0	0	0	0	1	1	0	0	1	0	0	0	0	0	1	0	1	0	0	1	0	0	0	0	0	1	0	0	0	0	0	0	0	0	0	0	0	0	0	0	1	0
[truncated: 26 more columns]
